# Supplementary material for: DNA-PKcs inhibitor AZD7648 reveals sgRNA cross-contaminants and enhanced sensitivity of genome engineering off-target activity in HSPCs
Source: Nucleic Acids Res. 2026 Apr 20;54(7):gkag318. doi: 10.1093/nar/gkag318 (PMC13092968; doi:10.1093/nar/gkag318)
Supplement: gkag318_Supplemental_Files [file gkag318_supplemental_files.zip]

Archive with 3 entries (3 files):
- raw data.xlsx
- Supplementary figures.pdf
- Supplementary_information 2.xlsx
