# Supplementary material for: DNA-PKcs inhibitor AZD7648 reveals sgRNA cross-contaminants and enhanced sensitivity of genome engineering off-target activity in HSPCs
Source: Nucleic Acids Res. 2026 Apr 20;54(7):gkag318. doi: 10.1093/nar/gkag318 (PMC13092968; doi:10.1093/nar/gkag318)
Supplement: gkag318_Supplemental_Files [file gkag318_supplemental_files.zip › raw data.xlsx]

## Sheet: Fig. 1
Fig. 1b	Condition	Wildtype					Indels					Targeted integration					Large deletions					DSBs and other aberrations
		Rep. 1	Rep. 2	Rep. 3	Avg.	Std dev.	Rep. 1	Rep. 2	Rep. 3	Avg.	Std dev.	Rep. 1	Rep. 2	Rep. 3	Avg.	Std dev.	Rep. 1	Rep. 2	Rep. 3	Avg.	Std dev.	Rep. 1	Rep. 2	Rep. 3	Avg.	Std dev.
	Untreated	98.63	100.85	100.53	100.003	0.979841	0	0	0	0	0	0	0	0	0	0	1.37	-0.84	-0.53	0	0.976968	-0.05	-0.07	0.11	-0.00333333	0.0805536
	Cas9	10.47	11.21	10.4	10.6933	0.366454	66.82	70.19	68.4	68.47	1.37669	0	0	0	0	0	13.77	9.65	12.25	11.89	1.70114	9.27	8.98	8.6	8.95	0.274348
	Cas9 + Repair inhibitors	12.86	13.25	12.4	12.8367	0.347403	33.69	31.35	33.49	32.8433	1.0591	0	0	0	0	0	33.45	35.4	34.1	34.3167	0.810692	19.9	19.37	20.73	20	0.559702
	Cas9 + ssODN	12.78	13.64	13.02	13.1467	0.362338	35.09	33.55	33.64	34.0933	0.705707	29.11	29.98	29.11	29.4	0.410122	15.13	14.93	16.34	15.4667	0.622914	7.8	7.83	8.06	7.89667	0.116142
	Cas9 + Repair inhibitors + ssODN	17.5	18.12	18.2	17.94	0.312836	16.7	16.7	16.56	16.6533	0.0659966	31.58	30.69	31.58	31.2833	0.41955	19.22	19.49	18.66	19.1233	0.345672	14.36	16.59	14.06	15.0033	1.12861
	HiFi-Cas9	17.04	17.33	18.42	17.5967	0.594101	65.3	64.34	66.18	65.2733	0.751413	0	0	0	0	0	10.19	10.86	7.94	9.66333	1.2489	7.62	6.94	7.84	7.46667	0.383087
	HiFi-Cas9 + Repair inhibitors	12.62	12.49	13.37	12.8267	0.387843	58.25	56.81	57.5	57.52	0.588048	0	0	0	0	0	16.96	18.53	16.96	17.4833	0.740105	12.05	12.04	12.42	12.17	0.176824
	HiFi-Cas9 + ssODN	27.73	24.47	26.1	26.1	1.33089	38.65	38.49	38.04	38.3933	0.258242	18.29	17	18.35	17.88	0.622736	8.81	13.52	10.98	11.1033	1.92483	6.14	6.96	6.47	6.52333	0.336881
	HiFi-Cas9 + Repair inhibitors + ssODN	16.03	17.2	15.91	16.38	0.581893	29.54	26.66	28.94	28.38	1.24064	28.88	29.79	29.79	29.4867	0.428978	16.46	17.25	16.26	16.6567	0.427421	9.1	9	9.18	9.09333	0.0736357
Fig. 1e	Condition	5' ~1.5kb					5' <50bp					3' <50bp					3' ~1.5kb								5' 1.5 kb					5' 50bp					3' 50bp					3' 1.5 kb
		Rep. 1	Rep. 2	Rep. 3	Avg.	Std dev.	Rep. 1	Rep. 2	Rep. 3	Avg.	Std dev.	Rep. 1	Rep. 2	Rep. 3	Avg.	Std dev.	Rep. 1	Rep. 2	Rep. 3	Avg.	Std dev.				UT	Cas9	Cas9 + IN	Cas9 + ssODN	Cas9 + IN + ssODN	UT	Cas9	Cas9 + IN	Cas9 + ssODN	Cas9 + IN + ssODN	UT	Cas9	Cas9 + IN	Cas9 + ssODN	Cas9 + IN + ssODN	UT	Cas9	Cas9 + IN	Cas9 + ssODN	Cas9 + IN + ssODN
	UT	3.59	0.9	-4.48	0.00333333	3.35502	-1.5	-2.9	4.4	0	3.16333	-1.2	-3	4.2	0	3.05941	2.08	0.7	-2.8	-0.00666667	2.05396		5' 1.5 kb	Cas9	ns	X				ns	****				ns	****				ns	ns
	Cas9	-7.66	-5.43	-5.12	-6.07	1.1314	-18.2	-18.2	-15.6	-17.3333	1.22565	-18	-17.4	-15.1	-16.8333	1.24989	-2.1	0.2	-0.82	-0.906667	0.940969			Cas9 + IN	****	****				****	****				****	ns				****	****
	Cas9 + IN	-21.04	-19.48	-18.19	-19.57	1.16525	-43.44	-43.83	-44.02	-43.7633	0.241431	-44.64	-44.4	-43.2	-44.08	0.629921	-14.94	-13.97	-13.97	-14.2933	0.457262			Cas9 + ssODN	ns	ns				****	****				ns	****				ns	ns
	Cas9 + ssODN	-5.3	-4.85	-5.27	-5.14	0.205426	-17.14	-16.06	-22.39	-18.53	2.76481	-15.46	-13.93	-20.04	-16.4767	2.59592	-2.93	-2.47	-3.63	-3.01	0.476935			Cas9 + IN + ssODN	****	***				****	****				****	ns				****	****
	Cas9 + IN + ssODN	-15.37	-17.57	-15.46	-16.1333	1.01654	-21.92	-24.67	-22.17	-22.92	1.24164	-21.33	-25.03	-22.65	-23.0033	1.53104	-10.35	-14.9	-10.35	-11.8667	2.14489		5' 50bp	Cas9	****	****				****	X				****	ns				****	****
																								Cas9 + IN	****	****				****	****				****	****				****	****
																								Cas9 + ssODN	****	****				****	ns				****	ns				****	****
																								Cas9 + IN + ssODN	****	****				****	ns				****	ns				****	****
																							3' 50 bp	Cas9	****	****				****	ns				****	X				****	****
																								Cas9 + IN	****	****				****	****				****	****				****	****
																								Cas9 + ssODN	****	***				****	ns				****	ns				****	****
																								Cas9 + IN + ssODN	****	****				****	ns				****	ns				****	****
																							3' 1.5kb	Cas9	ns	ns				ns	****				ns	****				ns	X
																								Cas9 + IN	****	ns				****	ns				****	ns				****	****
																								Cas9 + ssODN	ns	**				ns	****				ns	****				ns	ns
																								Cas9 + IN + ssODN	****	ns				****	ns				****	ns				****	****
																							1. Comparison between UT and treatments at at each postion
																							2. Comparison between Cas9 and Cas9 + IN + ssODN
																							3. Comparison between 5' and 3'

## Sheet: Fig.2
Fig. 2a	CAST-Seq hits (#.)																					CAST-Seq Allele Frequency (%)
	Chromosome	Genomic co-ordinates Start	Genomic co-ordinates End	Cas9 Rep. 1	Cas9 Rep. 2	Cas9 + TIEs Rep. 1	Cas9 + TIEs Rep. 2	Cas9 + ssODN Rep. 1	Cas9 + ssODN Rep. 2	Cas9 + TIEs + ssODN Rep. 1	Cas9 + TIEs + ssODN Rep. 2	HiFi-Cas9 Rep. 1	HiFi-Cas9 Rep. 2	HiFi-Cas9 + TIEs Rep. 1	HiFi-Cas9 + TIEs Rep. 2	HiFi-Cas9 + ssODN Rep. 1	HiFi-Cas9 + ssODN Rep. 2	HiFi-Cas9 + TIEs + ssODN Rep. 1	HiFi-Cas9 + TIEs + ssODN Rep. 2	Classification		Cas9	Cas9 + TIEs	Cas9 + ssODN	Cas9 + TIEs + ssODN	HiFi-Cas9	HiFi-Cas9 + TIEs	HiFi-Cas9 + ssODN	HiFi-Cas9 + TIEs + ssODN
	chr3	46313532	46415544	5465	7816	1382	2345	2692	1753	1173	768	2174	2546	1383	1914	3172	2629	1844	1750	OMT		4.38273	1.46685	3.46764	1.03455	1.22991	0.64053	1.16094	0.97086
	chr22	29072659	29076776	33	21	1082	1191	61	60	1215	798	4	3	2	3	3	0	4	4	OMT		0.01782	0.03993	0.02706	0.37686	0.75009	0.66429	0.79398	0.26466
	chr13	24880655	24897952	143	112	1179	1489	215	102	1063	616	8	3	9	15	1	1	10	5	OMT		0.08415	0.10461	0.10791	0.42273	0.88044	0.55407	0.84216	0.20592
	chr1	31939859	31946716	1	3	446	525	1	5	431	251	3	1	246	350	8	1	320	238	OMT		0.00132	0.00198	0.00132	0.14883	0.32043	0.22506	0.31548	0.08382
	chr19	35349823	35354487	3	10	175	150	24	7	208	166	4	4	168	137	1	4	132	138	OMT		0.00429	0.01023	0.01122	0.06006	0.10725	0.12342	0.11814	0.0561
	chr3	58524934	58527439	3	18	166	211	5	1	132	112	0	1	30	52	0	3	67	32	OMT		0.00693	0.00198	0.00759	0.05511	0.12441	0.08052	0.11319	0.03696
	chr11	395786	398903	6	7	61	126	9	2	80	59	1	2	2	0	0	0	1	0	OMT		0.00429	0.00363	0.00528	0.02079	0.06171	0.04587	0.06798	0.0198
	chr22	42927042	42928776	0	0	32	80	0	0	117	53	12	0	0	0	1	0	0	0	OMT		0	0	0	0.01056	0.03696	0.0561	0.06501	0.02145
	chr3	128342225	128346099	0	3	27	77	0	1	53	37	0	0	12	1	0	0	27	18	OMT		0.00099	0.00033	0.00099	0.00924	0.03432	0.0297	0.0429	0.01221
	chr6	34175896	34176920	0	0	12	64	0	1	38	37	0	0	0	0	1	0	1	0	OMT		0	0.00033	0	0.00429	0.02508	0.02475	0.03366	0.01221
	chr3	129619661	129621907	4	1	24	35	0	2	40	43	0	0	0	0	0	0	0	0	OMT		0.00165	0.00066	0.00033	0.00858	0.01947	0.02739	0.02475	0.01419
	chr19	54210789	54211646	0	0	25	52	0	0	65	23	1	1	0	0	0	0	0	7	OMT		0	0	0	0.00825	0.02541	0.02904	0.03861	0.00792
	chr3	138187961	138189855	1	3	45	12	0	2	32	7	0	0	0	0	0	0	0	0	OMT		0.00132	0.00066	0.00099	0.01551	0.01881	0.01287	0.01452	0.00231
	chr2	218324089	218324129	0	0	10	15	0	0	7	2	0	0	6	4	4	0	3	9	OMT		0	0	0	0.0033	0.00825	0.00297	0.00726	0.00066
	chr5	172699239	172700635	4	0	9	21	7	0	16	18	0	1	0	10	0	0	0	0	OMT		0.00132	0.00231	0.00231	0.00297	0.0099	0.01122	0.01221	0.00594
	chr10	11712523	11713435	0	0	22	24	0	0	25	18	0	1	0	0	0	0	1	0	OMT		0	0	0	0.00726	0.01518	0.01419	0.01617	0.00594
	chr19	47492449	47493381	0	0	6	0	0	0	35	21	0	1	0	0	0	0	0	0	OMT		0	0	0	0.00198	0.00198	0.01848	0.01155	0.00693
	chr12	109617389	109618672	0	0	10	3	0	2	50	11	0	0	0	0	0	0	0	0	OMT		0	0.00066	0	0.00396	0.00429	0.02013	0.01749	0.00363
	chr16	3054167	3055376	0	0	13	8	0	1	26	1	0	0	0	0	0	0	1	0	OMT		0	0.00033	0	0.00462	0.00693	0.00891	0.01122	0.00033
	chr9	133583979	133584667	0	0	10	4	0	0	8	21	0	0	0	0	0	0	0	0	OMT		0	0	0	0.0033	0.00462	0.00957	0.00396	0.00693
	chr19	45516552	45517788	0	1	17	14	0	0	11	14	1	0	0	0	0	0	0	0	OMT		0.00033	0	0.00033	0.00561	0.01023	0.00825	0.00825	0.00495
	chr18	26643111	26645591	0	0	14	17	2	3	17	12	0	0	0	0	0	0	0	0	OMT		0	0.00165	0.00066	0.00561	0.01023	0.00957	0.01122	0.00396
	chr19	30376405	30376498	0	0	3	1	0	0	13	10	0	1	4	0	0	0	0	18	OMT		0	0	0	0.00099	0.00132	0.00759	0.00462	0.0033
	chr12	57449031	57449960	0	0	14	9	1	4	7	11	0	0	1	0	0	0	2	0	OMT		0	0.00165	0.00033	0.00594	0.00759	0.00594	0.00528	0.00363
	chr7	131641568	131642787	0	0	17	0	0	0	32	22	5	0	0	0	0	0	8	0	OMT		0	0	0	0.00561	0.00561	0.01782	0.01056	0.00891
	chr22	44268269	44268591	3	0	4	15	0	0	9	7	0	0	8	0	0	0	3	0	OMT		0.00099	0	0	0.00132	0.00627	0.00528	0.00792	0.00231
	chr7	101766777	101768894	0	0	11	1	0	0	22	2	0	0	2	1	0	0	0	0	OMT		0	0	0	0.00363	0.00396	0.00792	0.00759	0.00066
	chr10	46294400	46295756	0	0	9	10	0	0	12	11	0	0	0	0	0	0	0	0	OMT		0	0	0	0.00297	0.00627	0.00759	0.00726	0.00363
	chr3	60318999	60319939	4	0	14	12	0	0	4	22	0	0	0	0	0	0	0	0	OMT		0.00132	0	0	0.00462	0.00858	0.00858	0.00528	0.00726
	chr1	13724558	13727363	0	3	4	9	0	0	1	20	0	0	0	2	0	0	13	0	OMT		0.00099	0	0.00099	0.00132	0.00429	0.00693	0.0033	0.0066
	chr10	76200202	76200266	0	0	5	9	0	0	5	4	0	0	0	11	0	0	0	10	OMT		0	0	0	0.00165	0.00462	0.00297	0.00462	0.00132
	chr15	64815593	64815642	0	5	19	14	0	3	10	8	0	0	0	0	0	0	1	0	OMT		0.00165	0.00099	0.00165	0.00726	0.01089	0.00594	0.00792	0.00264
	chr2	128952390	128952417	0	0	1	4	0	0	0	10	0	0	1	0	0	0	2	10	OMT		0	0	0	0.00033	0.00165	0.0033	0.00132	0.0033
	chr9	89624602	89626385	0	0	9	12	0	0	5	1	0	0	2	0	0	0	6	1	OMT		0	0	0	0.00297	0.00693	0.00198	0.00561	0.00033
	chr22	37273832	37273911	0	0	6	9	0	0	15	2	0	0	0	0	0	0	0	0	OMT		0	0	0	0.00198	0.00495	0.00561	0.00792	0.00066
	chr22	50527077	50527170	0	0	1	1	0	3	17	6	0	0	0	0	0	0	0	0	OMT		0	0.00099	0	0.00132	0.00066	0.00759	0.00594	0.00198
	chr3	46299985	46310994	12	1	1	4	6	5	1	0	1	0	0	1	0	0	11	1	OMT		0.00429	0.00363	0.00231	0.00198	0.00165	0.00033	0.00165	0.00033
	chr1	152441120	152442084	0	0	1	0	3	0	14	0	0	0	3	12	0	0	1	1	OMT		0	0.00099	0.00099	0.00033	0.00033	0.00462	0.00462	0
	chr16	23498987	23499008	0	0	1	0	0	0	2	8	0	0	0	0	0	0	0	0	OMT		0	0	0	0.00033	0.00033	0.0033	0.00066	0.00264
	chr6	112242061	112242087	0	0	5	9	1	0	11	8	0	0	0	0	0	0	5	0	OMT		0	0.00033	0.00033	0.00165	0.00462	0.00627	0.0066	0.00264
	chr5	149371497	149371531	0	0	6	4	0	0	8	2	0	0	1	0	0	0	0	2	OMT		0	0	0	0.00198	0.0033	0.0033	0.00396	0.00066
	chr14	104316956	104316974	0	0	8	0	0	0	7	11	0	0	1	0	0	0	0	0	OMT		0	0	0	0.00264	0.00264	0.00594	0.00231	0.00363
	chr8	22765518	22765549	0	0	5	0	0	0	15	10	0	0	0	0	0	0	0	0	OMT		0	0	0	0.00165	0.00165	0.00825	0.00495	0.0033
	chr16	1052589	1052950	0	0	3	1	0	0	2	1	0	0	0	1	0	0	0	0	OMT		0	0	0	0.00099	0.00132	0.00099	0.00099	0.00033
	chr9	134334968	134334990	2	0	4	4	0	0	5	1	0	0	1	1	0	0	0	0	OMT		0.00066	0	0	0.00132	0.00264	0.00198	0.00297	0.00033
	chr14	88590367	88590457	0	3	3	1	0	0	5	4	0	0	0	0	0	0	0	0	OMT		0.00099	0	0.00099	0.00099	0.00132	0.00297	0.00198	0.00132
	chr16	28313654	28313844	0	0	3	0	0	0	11	1	0	0	0	0	0	0	0	0	OMT		0	0	0	0.00099	0.00099	0.00396	0.00363	0.00033
	chr2	217806256	217806793	0	0	6	6	0	0	0	11	0	0	0	0	0	0	9	0	OMT		0	0	0	0.00198	0.00396	0.00363	0.00198	0.00363
	chr17	4505151	4505840	0	0	5	6	0	0	1	4	0	0	0	0	0	0	0	0	OMT		0	0	0	0.00165	0.00363	0.00165	0.00231	0.00132
	chr3	46419222	46423100	0	7	3	0	1	0	1	1	0	0	1	0	0	0	0	6	NBS		0.00231	0.00033	0.00264	0.00099	0.00099	0.00066	0.00033	0.00033
	chr17	81448177	81448220	0	0	3	6	0	0	8	9	0	0	0	0	0	0	0	0	OMT		0	0	0	0.00099	0.00297	0.00561	0.00462	0.00297
	chr1	3458707	3458737	0	0	4	0	0	0	23	6	0	0	0	0	0	0	0	0	OMT		0	0	0	0.00132	0.00132	0.00957	0.00759	0.00198
	chr12	30859375	30859421	0	0	4	21	0	0	4	6	0	0	6	0	0	0	3	0	OMT		0	0	0	0.00132	0.00825	0.0033	0.00825	0.00198
	chr17	29162470	29162487	0	0	10	5	0	0	2	2	0	0	0	0	0	0	0	0	OMT		0	0	0	0.0033	0.00495	0.00132	0.00231	0.00066
	chr10	88556573	88556600	0	0	4	0	0	5	7	7	0	0	0	0	0	0	0	0	OMT		0	0.00165	0	0.00297	0.00132	0.00462	0.00231	0.00231
	chr12	108663665	108663699	0	0	1	9	0	0	20	4	1	0	0	0	0	0	0	0	OMT		0	0	0	0.00033	0.0033	0.00792	0.00957	0.00165
	chr11	3010713	3011843	0	0	2	1	0	0	6	3	0	0	0	0	0	0	0	0	OMT		0	0	0	0.00066	0.00099	0.00297	0.00231	0.00099
	chr22	44609974	44610058	0	0	4	3	0	0	1	5	0	0	0	1	0	0	8	0	OMT		0	0	0	0.00132	0.00231	0.00198	0.00132	0.00165
	chr2	42028694	42030146	1	0	1	13	0	0	10	0	0	0	0	0	0	0	3	1	OMT		0.00033	0	0	0.00033	0.00462	0.0033	0.00759	0
	chr12	6375944	6375969	0	0	0	5	0	0	1	5	0	1	0	0	0	0	0	0	OMT		0	0	0	0	0.00165	0.00198	0.00198	0.00165
	chr8	29420709	29420731	0	0	1	0	0	0	10	11	0	0	0	0	0	0	0	0	OMT		0	0	0	0.00033	0.00033	0.00693	0.0033	0.00363
	chr10	79144025	79144856	0	0	14	3	0	0	2	0	0	0	0	0	1	6	0	0	OMT		0	0	0	0.00462	0.00561	0.00066	0.00165	0
	chr21	36554414	36554442	0	0	1	7	0	0	4	7	0	0	0	0	0	0	0	0	OMT		0	0	0	0.00033	0.00264	0.00363	0.00363	0.00231
	chr2	238009699	238009743	0	0	2	2	0	0	8	8	0	0	2	0	0	0	1	0	OMT		0	0	0	0.00066	0.00132	0.00528	0.0033	0.00264
	chr3	29474791	29474863	0	1	2	9	0	0	5	0	0	0	0	0	0	0	6	1	OMT		0.00033	0	0.00033	0.00066	0.00363	0.00165	0.00462	0
	chr19	49874625	49874656	0	3	1	0	0	0	2	7	0	0	0	0	0	0	0	0	OMT		0.00099	0	0.00099	0.00033	0.00033	0.00297	0.00066	0.00231
	chrX	153902100	153902125	0	0	0	10	0	0	1	0	0	0	0	0	0	0	0	0	OMT		0	0	0	0	0.0033	0.00033	0.00363	0
	chr3	46296226	46297558	0	2	0	1	0	1	1	0	0	1	0	0	0	0	2	0	NBS		0.00066	0.00033	0.00066	0.00033	0.00033	0.00033	0.00066	0
	chr12	124949401	124949408	0	0	0	4	0	0	0	4	0	0	0	0	0	0	0	0	OMT		0	0	0	0	0.00132	0.00132	0.00132	0.00132
	chr3	43861101	43861853	0	0	4	0	0	0	1	1	0	0	1	0	0	0	0	0	OMT		0	0	0	0.00132	0.00132	0.00066	0.00033	0.00033
	chr5	179171393	179171448	0	0	0	4	0	0	7	2	0	0	0	0	0	0	1	0	OMT		0	0	0	0	0.00132	0.00297	0.00363	0.00066
	chr15	98417510	98417527	0	0	0	0	0	0	8	1	0	0	0	0	0	0	1	0	OMT		0	0	0	0	0	0.00297	0.00264	0.00033
	chr19	1756924	1756934	0	0	0	3	0	0	0	3	0	0	0	0	0	0	0	0	OMT		0	0	0	0	0.00099	0.00099	0.00099	0.00099
	chr8	143552689	143552859	0	0	0	1	0	0	0	1	0	0	0	1	0	0	0	0	OMT		0	0	0	0	0.00033	0.00033	0.00033	0.00033
	chr16	81910748	81910752	0	0	0	4	0	0	3	0	0	0	0	0	0	0	0	0	OMT		0	0	0	0	0.00132	0.00099	0.00231	0
	chr14	76908883	76909113	0	0	0	5	0	0	2	0	0	0	0	0	0	0	0	0	OMT		0	0	0	0	0.00165	0.00066	0.00231	0
	chr17	39660163	39661417	0	0	2	4	0	0	3	8	0	0	0	0	0	0	0	0	OMT		0	0	0	0.00066	0.00198	0.00363	0.00231	0.00264
	chr14	77185061	77185068	0	0	0	15	0	0	0	2	0	0	0	0	0	0	0	0	OMT		0	0	0	0	0.00495	0.00066	0.00495	0.00066
	chr5	150649894	150649935	0	0	0	0	0	0	3	0	0	0	0	0	0	0	5	0	OMT		0	0	0	0	0	0.00099	0.00099	0
	chr19	4267923	4267933	0	0	0	0	0	0	3	3	0	0	0	0	0	0	0	0	OMT		0	0	0	0	0	0.00198	0.00099	0.00099
	chr1	156236415	156236432	0	0	1	5	0	0	3	4	0	0	0	0	0	0	0	0	OMT		0	0	0	0.00033	0.00198	0.00231	0.00264	0.00132
	chr2	60278979	60279000	0	0	0	0	0	0	0	3	0	0	0	10	0	0	1	0	OMT		0	0	0	0	0	0.00099	0	0.00099
	chr16	85555267	85555358	0	0	6	0	0	0	7	3	0	0	0	0	0	0	0	0	OMT		0	0	0	0.00198	0.00198	0.0033	0.00231	0.00099
	chr20	309666	309726	0	0	0	6	0	0	1	0	0	0	0	0	0	0	0	0	OMT		0	0	0	0	0.00198	0.00033	0.00231	0
	chr2	32050475	32050495	0	0	5	10	0	0	3	1	0	0	0	0	0	0	0	1	OMT		0	0	0	0.00165	0.00495	0.00132	0.00429	0.00033
	chr19	23776462	23776465	0	0	0	3	0	0	1	0	0	0	0	0	0	0	0	0	OMT		0	0	0	0	0.00099	0.00033	0.00132	0
	chr1	31974485	31977701	0	0	0	2	0	0	7	0	0	0	0	0	0	0	10	0	OMT		0	0	0	0	0.00066	0.00231	0.00297	0
	chr2	62563830	62565141	0	0	4	1	0	0	6	0	0	0	1	0	0	0	5	0	OMT		0	0	0	0.00132	0.00165	0.00198	0.00231	0
	chr17	57627553	57627562	0	0	3	2	0	0	0	2	0	0	0	0	0	0	0	0	OMT		0	0	0	0.00099	0.00165	0.00066	0.00066	0.00066
	chr1	2289094	2289254	0	0	2	0	0	0	3	1	0	0	0	0	0	0	0	0	OMT		0	0	0	0.00066	0.00066	0.00132	0.00099	0.00033
	chr3	46426165	46432435	0	0	0	2	14	0	0	0	0	0	1	0	0	0	3	1	NBS		0	0.00462	0.00462	0	0.00066	0	0.00066	0
	chr11	68764980	68765061	0	0	0	5	0	0	0	0	2	0	0	0	0	0	0	0	NBS		0	0	0	0	0.00165	0	0.00165	0.00066
	chr13	48644492	48644504	0	0	0	0	0	2	1	0	0	0	0	0	0	0	1	1	OMT		0	0.00066	0	0.00066	0	0.00033	0.00033	0
	chrX	47629990	47629991	0	0	1	0	0	0	1	0	0	0	0	0	0	0	0	0	OMT		0	0	0	0.00033	0.00033	0.00033	0.00033	0
	chr18	14693605	14693844	0	0	0	1	0	0	0	0	0	0	0	0	0	0	1	1	OMT		0	0	0	0	0.00033	0	0.00033	0
	chr12	28571335	28571355	0	0	0	0	0	0	3	2	0	0	0	0	0	0	0	0	OMT		0	0	0	0	0	0.00165	0.00099	0.00066
	chr3	33148168	33148171	0	0	0	0	0	0	4	2	0	0	0	0	0	0	0	0	OMT		0	0	0	0	0	0.00198	0.00132	0.00066
	chr9	137071198	137071217	0	0	1	5	0	0	0	0	0	0	0	0	0	0	0	0	OMT		0	0	0	0.00033	0.00198	0	0.00165	0
	chr4	6149922	6149946	0	0	0	10	0	0	0	4	0	0	0	0	0	0	1	0	OMT		0	0	0	0	0.0033	0.00132	0.0033	0.00132
	chr10	86392010	86392010	0	0	0	0	0	0	4	4	0	0	0	0	0	0	0	0	OMT		0	0	0	0	0	0.00264	0.00132	0.00132
	chr14	89509027	89509041	0	0	1	0	0	0	4	0	0	0	0	0	0	0	0	1	OMT		0	0	0	0.00033	0.00033	0.00132	0.00132	0
	chr7	74573136	74573673	1	0	0	11	0	0	0	0	0	0	0	0	0	0	2	0	OMT		0.00033	0	0	0	0.00363	0	0.00363	0
	chr1	31961994	31963914	0	0	0	1	0	0	4	0	0	0	0	0	0	0	0	3	OMT		0	0	0	0	0.00033	0.00132	0.00165	0
	chr1	88011975	88011977	0	1	0	1	0	0	0	0	0	0	0	0	0	0	0	0	OMT		0.00033	0	0.00033	0	0.00033	0	0.00033	0
	chr3	149195637	149195706	0	0	2	17	0	0	0	0	0	0	0	1	0	0	0	0	OMT		0	0	0	0.00066	0.00627	0	0.00561	0
	chr14	100229589	100229595	0	0	0	1	0	0	0	0	0	0	0	0	0	0	1	0	OMT		0	0	0	0	0.00033	0	0.00033	0
	chr15	31267935	31267936	0	0	1	1	0	0	1	0	0	0	0	0	0	0	0	0	OMT		0	0	0	0.00033	0.00066	0.00033	0.00066	0
	chr8	73072935	73072948	0	0	1	7	0	0	1	0	0	0	0	0	0	0	0	0	OMT		0	0	0	0.00033	0.00264	0.00033	0.00264	0
	chr11	69492459	69492637	0	0	2	0	0	0	0	3	0	0	0	0	0	0	0	0	OMT		0	0	0	0.00066	0.00066	0.00099	0	0.00099
	chr1	244001533	244001800	0	0	6	4	0	0	0	3	0	0	0	0	0	0	0	3	OMT		0	0	0	0.00198	0.0033	0.00099	0.00132	0.00099
	chr20	61810594	61810594	0	0	0	2	0	0	1	0	0	0	0	0	0	0	0	0	OMT		0	0	0	0	0.00066	0.00033	0.00099	0
	chr1	19735565	19735572	0	0	0	0	0	0	2	1	0	0	0	0	0	0	0	0	OMT		0	0	0	0	0	0.00099	0.00066	0.00033
	chr3	23710690	23711271	0	0	0	2	0	0	0	0	1	0	0	5	0	0	0	0	OMT		0	0	0	0	0.00066	0	0.00066	0.00033
	chr22	39557686	39558264	0	0	1	1	0	0	0	1	0	0	1	0	0	0	0	0	OMT		0	0	0	0.00033	0.00066	0.00033	0.00033	0.00033
	chr10	7461720	7461737	0	0	0	3	0	0	1	3	0	0	0	0	0	0	0	0	OMT		0	0	0	0	0.00099	0.00132	0.00132	0.00099
	chr13	24872807	24877099	0	0	1	7	0	1	0	1	0	0	0	0	0	0	0	0	NBS		0	0.00033	0	0.00066	0.00264	0.00033	0.00231	0.00033
	chr1	31927682	31929024	0	0	0	0	0	0	5	0	0	0	3	0	0	0	0	0	NBS		0	0	0	0	0	0.00165	0.00165	0
	chr16	54244222	54244414	0	0	0	0	0	0	0	1	0	0	0	0	0	0	7	5	OMT		0	0	0	0	0	0.00033	0	0.00033
	chr10	78732939	78734235	0	0	0	7	0	0	6	0	0	0	0	0	0	0	0	0	OMT		0	0	0	0	0.00231	0.00198	0.00429	0
	chr10	101133103	101133103	0	0	0	0	0	0	1	1	0	0	0	0	0	0	0	0	OMT		0	0	0	0	0	0.00066	0.00033	0.00033
	chr1	207920650	207920678	0	0	3	0	0	0	8	6	0	0	0	0	0	0	0	0	OMT		0	0	0	0.00099	0.00099	0.00462	0.00264	0.00198
	chr2	118219317	118219356	0	0	5	0	0	0	8	2	0	0	0	0	0	0	0	0	OMT		0	0	0	0.00165	0.00165	0.0033	0.00264	0.00066
	chr11	121124388	121124400	0	0	4	0	0	0	3	0	0	0	0	0	0	0	0	0	OMT		0	0	0	0.00132	0.00132	0.00099	0.00099	0
	chr10	17924163	17924176	0	0	2	0	0	0	13	0	0	0	0	0	0	0	0	0	OMT		0	0	0	0.00066	0.00066	0.00429	0.00429	0
	chr2	241815775	241815807	0	0	4	0	0	0	0	3	0	0	0	0	0	0	0	0	OMT		0	0	0	0.00132	0.00132	0.00099	0	0.00099
	chr15	67968267	67968289	0	0	1	0	0	0	11	1	0	0	0	0	0	0	0	0	OMT		0	0	0	0.00033	0.00033	0.00396	0.00363	0.00033
	chr18	36132970	36132972	0	0	0	1	0	0	0	0	0	0	0	0	0	0	0	3	OMT		0	0	0	0	0.00033	0	0.00033	0
	chr20	2108593	2108629	0	0	0	0	0	0	1	3	0	0	3	0	0	0	2	1	OMT		0	0	0	0	0	0.00132	0.00033	0.00099
	chr3	48520535	48521238	0	0	0	0	0	0	0	0	1	0	0	0	0	0	7	0	NBS		0	0	0	0	0	0	0	0.00033
	chr7	54700167	54702089	0	0	1	0	0	0	1	0	0	0	0	0	0	0	0	0	OMT		0	0	0	0.00033	0.00033	0.00033	0.00033	0
	chr7	151453686	151453690	0	0	1	7	0	0	0	0	0	0	0	0	0	0	0	0	OMT		0	0	0	0.00033	0.00264	0	0.00231	0
	chr11	415102	415657	0	0	0	2	0	0	3	0	0	0	0	0	0	0	0	0	OMT		0	0	0	0	0.00066	0.00099	0.00165	0
	chr22	29135958	29135958	0	0	1	0	0	0	0	0	1	0	0	0	0	0	0	0	NBS		0	0	0	0.00033	0.00033	0	0	0.00033
	chr6	43462151	43462157	0	0	0	0	0	0	1	4	0	0	0	0	0	0	0	0	OMT		0	0	0	0	0	0.00165	0.00033	0.00132
	chr3	46462028	46466359	0	0	8	3	0	0	0	5	0	0	0	0	0	1	0	0	OMT		0	0	0	0.00264	0.00363	0.00165	0.00099	0.00165
	chr15	37788522	37788572	0	0	3	0	0	0	7	0	0	0	0	0	0	0	0	0	OMT		0	0	0	0.00099	0.00099	0.00231	0.00231	0
	chr3	143617441	143618401	0	0	1	8	0	0	0	1	0	0	0	0	1	0	0	0	OMT		0	0	0	0.00033	0.00297	0.00033	0.00264	0.00033
	chr22	29066963	29070482	1	0	0	3	0	0	2	1	0	0	0	0	0	0	0	0	OMT		0.00033	0	0	0	0.00099	0.00099	0.00165	0.00033
	chr10	86590633	86590638	0	0	0	8	0	0	4	1	0	0	0	0	0	0	0	0	OMT		0	0	0	0	0.00264	0.00165	0.00396	0.00033
	chr16	56184373	56184883	0	0	3	2	0	0	0	0	0	0	0	3	0	0	0	0	OMT		0	0	0	0.00099	0.00165	0	0.00066	0
	chr7	8295023	8295037	0	0	0	0	0	0	1	2	0	0	0	0	0	0	1	2	OMT		0	0	0	0	0	0.00099	0.00033	0.00066
	chr19	35158412	35158420	0	0	4	0	0	0	1	0	0	0	0	0	0	0	0	0	OMT		0	0	0	0.00132	0.00132	0.00033	0.00033	0
	chr3	46445678	46447494	0	0	6	0	0	0	2	0	2	0	0	0	0	0	0	0	OMT		0	0	0	0.00198	0.00198	0.00066	0.00066	0.00066
	chr15	82112496	82113480	0	0	0	0	0	0	4	5	0	1	0	0	0	0	0	0	OMT		0	0	0	0	0	0.00297	0.00132	0.00165
	chr2	198059637	198059662	0	0	1	0	0	0	1	0	0	0	0	0	0	0	0	1	OMT		0	0	0	0.00033	0.00033	0.00033	0.00033	0
	chr11	47150773	47150804	0	0	5	0	0	0	0	0	0	0	0	0	0	0	1	0	OMT		0	0	0	0.00165	0.00165	0	0	0
	chr22	37265236	37265263	0	0	0	0	0	0	1	9	0	0	0	0	0	0	0	0	OMT		0	0	0	0	0	0.0033	0.00033	0.00297
	chr2	103141363	103141365	0	0	0	0	0	0	3	1	0	0	0	0	0	0	0	0	OMT		0	0	0	0	0	0.00132	0.00099	0.00033
	chr19	35376014	35376232	2	0	0	2	0	0	0	0	0	1	0	0	0	0	0	0	OMT		0.00066	0	0	0	0.00066	0	0.00066	0
	chr19	38868527	38868562	0	0	0	3	0	0	2	0	0	0	0	0	0	0	0	0	OMT		0	0	0	0	0.00099	0.00066	0.00165	0
	chr11	67262747	67262747	1	1	0	0	0	0	0	0	0	0	0	0	0	0	0	0	NBS		0.00066	0	0.00033	0	0	0	0	0
	chr9	76014087	76014869	0	0	1	0	0	0	2	2	0	0	0	0	0	0	0	0	OMT		0	0	0	0.00033	0.00033	0.00132	0.00066	0.00066
	chr3	46286708	46294019	2	0	0	1	0	3	0	0	0	2	0	0	0	0	3	0	OMT		0.00066	0.00099	0	0.00099	0.00033	0	0.00033	0
	chr8	53204341	53204371	0	0	0	0	0	0	0	1	0	0	0	0	0	0	1	0	OMT		0	0	0	0	0	0.00033	0	0.00033
	chr22	27699439	27699524	0	0	0	3	0	0	0	0	0	0	0	0	0	0	2	0	OMT		0	0	0	0	0.00099	0	0.00099	0
	chr1	63742177	63742183	0	0	2	4	0	0	0	0	0	0	0	0	0	0	0	0	OMT		0	0	0	0.00066	0.00198	0	0.00132	0
	chr13	26066678	26066678	0	0	0	0	0	0	1	0	0	0	1	0	0	0	0	0	OMT		0	0	0	0	0	0.00033	0.00033	0
	chr3	46582949	46583678	0	0	0	0	4	0	0	0	0	0	0	0	0	0	1	0	HMT		0	0.00132	0.00132	0	0	0	0	0
	chr16	70380581	70382038	3	0	1	0	0	0	0	1	0	0	0	0	0	0	0	0	OMT		0.00099	0	0	0.00033	0.00033	0.00033	0	0.00033
	chr1	46456660	46456666	0	0	1	0	0	0	0	5	0	0	0	0	0	0	0	0	OMT		0	0	0	0.00033	0.00033	0.00165	0	0.00165
	chr13	24834159	24834462	0	1	0	0	0	0	0	1	0	0	0	0	0	0	0	0	NBS		0.00033	0	0.00033	0	0	0.00033	0	0.00033
	chr5	1308261	1308667	0	0	7	5	0	0	0	0	0	0	0	0	0	0	0	0	OMT		0	0	0	0.00231	0.00396	0	0.00165	0
	chrM	6262	8313	0	0	0	0	2	0	0	1	0	0	1	0	0	0	1	0	OMT		0	0.00066	0.00066	0	0	0.00033	0	0.00033
	chr8	95182103	95182105	0	0	0	2	0	0	0	0	0	0	0	0	0	0	2	0	OMT		0	0	0	0	0.00066	0	0.00066	0
	chr10	125134899	125134908	0	0	0	0	0	0	1	1	0	0	0	0	0	0	0	0	OMT		0	0	0	0	0	0.00066	0.00033	0.00033
	chr22	29085248	29087263	0	0	0	11	0	0	0	2	0	0	0	0	0	0	0	0	OMT		0	0	0	0	0.00363	0.00066	0.00363	0.00066
	chr14	24184838	24184853	0	0	0	0	0	0	2	4	0	0	0	0	0	0	0	0	OMT		0	0	0	0	0	0.00198	0.00066	0.00132
	chr13	24909365	24911056	0	0	4	3	0	0	0	0	0	0	0	0	0	0	0	0	OMT		0	0	0	0.00132	0.00231	0	0.00099	0
	chr11	126436159	126436180	0	0	5	0	0	0	0	1	0	0	0	0	0	0	0	0	OMT		0	0	0	0.00165	0.00165	0.00033	0	0.00033
	chr13	24802174	24803127	0	0	1	1	0	0	0	0	0	0	0	0	0	0	0	0	OMT		0	0	0	0.00033	0.00066	0	0.00033	0
	chr3	46438814	46439288	5	0	2	0	0	0	0	0	0	0	0	0	0	0	0	0	OMT		0.00165	0	0	0.00066	0.00066	0	0	0
	chr3	46562696	46563866	0	3	2	0	0	0	0	0	0	0	0	0	0	0	0	0	NBS		0.00099	0	0.00099	0.00066	0.00066	0	0	0
	chr15	63395145	63395150	0	0	2	0	0	0	0	2	0	0	0	0	0	0	0	0	OMT		0	0	0	0.00066	0.00066	0.00066	0	0.00066
	chr13	102019359	102020659	0	0	0	0	0	0	0	0	0	0	1	2	0	0	0	1	OMT		0	0	0	0	0	0	0	0
Fig. 2b											Overlapping duplicates (shown on circos plots)
	Condition	Total Sites	Total Hits	On-Target Hits	OMT sites	OMT sig hits	HMT sites	HMT sig hits	NBS sites	NBS sig hits	OMT sites	HMT sites	NBS sites
	Cas9	22	5700	5465	18	231	2	3	1	1	9	1	1
	Cas9 duplicate	23	8026	7816	15	189	3	7	5	14
	Cas9 + Repair inhibitors	111	5117	1382	95	3187	11	541	4	7	63	9	1
	Cas9 + Repair inhibitors duplicate	108	6925	2345	89	3918	14	647	4	15
	Cas9 + ssODN	17	3048	2692	13	336	2	5	2	15	9	1	0
	Cas9 + ssODN duplicate	23	1969	1753	20	209	1	5	2	2
	Cas9 + Repair inhibitors + ssODN	121	5375	1173	107	3616	11	579	3	7	79	8	1
	Cas9 + Repair inhibitors + ssODN duplicate	113	3496	768	99	2381	11	344	3	3
	HiFi-Cas9	17	2222	2174	9	34	4	10	3	4	5	2	0
	HiFi-Cas9 duplicate	17	2571	2546	13	22	2	2	1	1
	HiFi-Cas9 + Repair inhibitors	31	1904	1383	24	267	3	249	3	5	9	3	0
	HiFi-Cas9 + Repair inhibitors duplicate	23	2538	1914	18	269	4	355	0	0
	HiFi-Cas9 + ssODN	10	3193	3172	8	13	1	8	0	0	4	1	0
	HiFi-Cas9 + ssODN duplicate	7	2645	2629	4	14	2	2	0	0
	HiFi-Cas9 + Repair inhibitors + ssODN	52	2555	1844	42	345	6	354	3	12	18	1	1
	HiFi-Cas9 + Repair inhibitors + ssODN duplicate	32	2276	1750	23	266	6	253	2	7
Fig. 2c	Condition	Fold change relative to Cas9 only treatment
	Cas9 + Repair inhibitors	1121	771	761	461	311	251	251	236.854	231	211	211	191	191	171	171	151	151	151	151	141	141	141	131	121	121	121	111	111	111	101	101	101	101	101	91	91	81	81	81	81	81	71	71	71	61	61	61	61
	Cas9 + ssODN	51	51	51	31	31	21	21	21	11	11	11	2.37405	2.23845	1.73171	1.4878	1.47619	1.24304	1	1	1	1	1	1	1	1	1	1	1	1	1	1	1	1	1	1	1	1	1	1	1	1	1	1	1	1	1	1	1
	Cas9 + Repair inhibitors + ssODN	1701	881	751	611	561	541	431	291	291	291	271	251	241	241	231	231	231	211	191	181	181	171	171	166.366	161	141	141	141	131	121	121	111	111	111	101	101	101	101	101	101	101	91	91	91	91	91	91	81
	HiFi-Cas9	121	51	21	21	11	11	11	11	11	11	11	1	1	1	1	1	1	1	1	1	1	1	1	1	1	1	1	1	1	1	1	1	1	1	1	1	1	1	1	1	1	1	1	1	1	1	1	1
	HiFi-Cas9 + Repair inhibitors	151	145.39	111	101	101	61	51	41	31	31	31	31	23.2901	21	21	11	11	11	11	11	11	11	11	11	11	11	11	11	4.22581	3.891	2.6129	2.46341	1	1	1	1	1	1	1	1	1	1	1	1	1	1	1	1
	HiFi-Cas9 + ssODN	71	41	11	11	11	11	2.21951	1	1	1	1	1	1	1	1	1	1	1	1	1	1	1	1	1	1	1	1	1	1	1	1	1	1	1	1	1	1	1	1	1	1	1	1	1	1	1	1	1
	HiFi-Cas9 + Repair inhibitors + ssODN	181	136.122	121	121	121	101	101	91	81	81	71	71	51	51	51	31	31	31	31	31	31	21	21	21	21	21	21	21	20.6183	14.5484	11	11	11	11	11	11	11	11	11	11	11	11	11	11	11	11	6.45455	4.69668
Fig. 2d		Relative translocation frequency (%)
	Condition	chr13	chr22	chr1	chr19	chr3	chr11	chr22	chr3	chr19	chr6	chr3	chr3	chr10	chr5	chr7	chr12	chr18	chr19	chr2	chr15	chr19	chr3	chr1	chr16	chr19	chr12	chr22	chr10	chr3	chr12	chr9	chr10	chr7	chr6	chr9	chr1	chr12	chr1	chr22	chr2	chr8	chr2	chr2	chr22	chr14	chr17	chr10	chr3
	Cas9	59.3975	12.5866	0.93339	3.03352	4.91444	3.03352	0	0.700042	0	0	1.16674	0.93339	0	0.93339	0	0	0	0	0	1.16674	0.233347	0.93339	0.700042	0	0	0	0.700042	0	3.03352	0	0	0	0	0	0	0	0	0	0	0	0	0.233347	0	0	0	0	0	0.233347
	Cas9 + Repair inhibitors	57.4934	21.9795	1.08935	5.6393	1.08935	1.99714	0	0.181558	0	0.181558	0.363116	0.363116	0	1.27091	0	0.363116	0.90779	0	0	0.544674	0	0	0	0.181558	0	0.90779	0	0	1.99714	0	0	0	0	0.181558	0	0.544674	0	0	0	0	0	0	0	0.544674	0	0	0	0
	Cas9 + ssODN	32.0627	27.3262	11.6774	3.91675	4.53615	2.24075	1.34627	1.24972	0.925447	0.914516	0.708659	0.684976	0.553811	0.360706	0.204036	0.156306	0.373458	0.0721411	0.300588	0.397141	0.373458	0.31334	0.156306	0.253223	0.0480941	0.276905	0.227718	0.168329	0.0601176	0.300588	0.168329	0.227718	0.144282	0.168329	0.253223	0.0120235	0.120235	0.0480941	0.180353	0.144282	0.0601176	0.168329	0.0601176	0.024047	0.0961882	0.108212	0.204036	0.132259
	Cas9 + Repair inhibitors + ssODN	24.2174	29.0173	9.81787	5.38892	3.51261	2.00066	2.44356	1.29596	1.2676	1.07997	1.1956	0.560709	0.619617	0.488712	0.776702	0.879245	0.416714	0.807247	0.129596	0.259628	0.359988	0.375261	0.303263	0.388351	0.331626	0.259628	0.231265	0.129596	0.0143995	0.143995	0.416714	0.331626	0.344716	0.272719	0.0863972	0.201594	0.344716	0.416714	0.244356	0.158395	0.359988	0.143995	0.143995	0.331626	0.259628	0.244356	0.0287991	0.0719977
	HiFi-Cas9	13.75	8.75	5	10	1.25	3.75	15	0	2.5	0	0	0	1.25	1.25	6.25	0	0	1.25	0	0	1.25	0	0	0	1.25	0	0	0	1.25	0	0	0	0	0	0	0	1.25	0	0	0	0	0	0	0	0	0	0	0
	HiFi-Cas9 + Repair inhibitors	5.40541	8.10811	24.3243	13.5135	8.10811	0	2.7027	0	0	2.7027	0	0	0	0	0	0	0	0	10.8108	0	0	0	0	0	0	0	0	0	0	0	0	0	0	0	0	0	0	0	0	0	0	0	0	0	0	0	18.9189	0
	HiFi-Cas9 + ssODN	2.10011	0.438631	52.237	26.7166	7.1909	0.175453	0	1.14044	0	0	0	0	0	0.877263	0	0	0	0	0.877263	0	0	0	0.175453	0	0.350905	0.0877263	0.70181	0.964989	0.0877263	0.526358	0	0	0.263179	0	0.175453	1.31589	0	0	0	0	0	0	0.0877263	0	0.0877263	0	0	0
	HiFi-Cas9 + Repair inhibitors + ssODN	1.23432	0.658305	45.8819	22.1929	8.14154	0.0822881	0	3.70296	0.576017	0.0822881	0	0	0.0822881	0	0.658305	0	0	0	0.987457	0.0822881	0	0	1.06975	0.0822881	1.48368	0.164576	0.246864	0.822881	0.987457	0.246864	0	0	0	0.411441	0.576017	0.164576	0	0	0	0.740593	0	0.329152	0.987457	0	0	0	0	0.576017
		ddPCR Translocations (%)
Fig. 2e	Condition	Translocations to 5'					Translocations to 3'					Homology mediated Translocation					All translocations
		Rep.1	Rep.2	Rep.3	Avg.	Std dev.	Rep.1	Rep.2	Rep.3	Avg.	Std dev.	Rep.1	Rep.2	Rep.3	Avg.	Std dev.	Sum
	Cas9	0.6	0.6	0.6	0.6	0	0.4	0.5	0.5	0.466667	0.0471405	0.47	0.49	0.6	0.52	0.0571548	1.58667
	Cas9 + Inhibitors	5.4	6.3	5.4	5.7	0.424264	5.2	4.6	5.1	4.96667	0.262467	1.13	1.19	1.08	1.13333	0.0449691	11.8
	Cas9 + ssODN	0.4	0.4	0.4	0.4	5.55112e-17	0.4	0.3	0.3	0.333333	0.0471405	0.41	0.53	0.56	0.5	0.0648074	1.23333
	Cas9 + Inhibitors + ssODN	4	3.7	3.1	3.6	0.374166	3.5	3.4	3.8	3.56667	0.169967	0.92	0.97	1.06	0.983333	0.0579272	8.15
	HiFi-Cas9	0.5	0.5	0.3	0.433333	0.0942809	0.1	0.1	0.1	0.1	1.38778e-17	0.14	0.24	0.21	0.196667	0.0418994	0.73
	HiFi-Cas9 + Inhibitors	1.4	1.5	1.4	1.43333	0.0471405	0.9	1	1.1	1	0.0816497	0.81	0.88	1.13	0.94	0.137356	3.37333
	HiFi-Cas9 + ssODN	0.1	0.1	0.1	0.1	1.38778e-17	0.1	0	0.1	0.0666667	0.0471405	0.34	0.17	0.23	0.246667	0.0703957	0.413333
	HiFi-Cas9 + Inhibitors + ssODN	0.7	0.7	0.7	0.7	1.11022e-16	0.6	0.8	0.7	0.7	0.0816497	0.46	0.81	0.48	0.583333	0.160485	1.98333
		ITTs (%)
Fig. 2g		ssODN		ssODN + IN
	Chromosome	Rep. 1	Rep. 2	Rep. 1	Rep. 2
	chr1	0	0	16.7	14.7
	chr13	27	12.7	9	8.4
	chr22	0	11.7	14.3	12.8
		DSBs (%)
Fig. 2h	Condition	Chr.1 DSBs					Chr.13 DSBs					Chr.19 DSBs
		Rep.1	Rep.2	Rep.3	Avg.	Std dev.	Rep.1	Rep.2	Rep.3	Avg.	Std dev.	Rep.1	Rep.2	Rep.3	Avg.	Std dev.
	Cas9	-0.08	0.73	0.22	0.29	0.334365	3.83	3.51	4.35	3.89667	0.346153	1.1	1.64	1.75	1.49667	0.284058
	Cas9 + Inhibitors	11.27	12.95	12.36	12.1933	0.695909	42.63	44.93	43.99	43.85	0.944175	28.47	27.76	29.48	28.57	0.705738
	Cas9 + ssODN	2.8	2.9	3.1	2.93333	0.124722	2.6	3.1	2.6	2.76667	0.235702	3.3	3.5	3.4	3.4	0.0816497
	Cas9 + Inhibitors + ssODN	13.8	13.5	13.4	13.5667	0.169967	41.7	42	44.5	42.7333	1.25521	23.9	24.7	24.8	24.4667	0.402768
	HiFi-Cas9	-0.99	-0.79	0.06	-0.573333	0.455217	0.82	0.66	0.14	0.54	0.290287	0.22	0.27	0.16	0.216667	0.0449691
	HiFi-Cas9 + Inhibitors	3.74	4.48	3.63	3.95	0.377448	2	2.44	1.62	2.02	0.335062	17.18	17.62	17.32	17.3733	0.183545
	HiFi-Cas9 + ssODN	-0.64	0.01	-0.22	-0.283333	0.269114	0.57	0.42	0.26	0.416667	0.126579	-0.07	0.79	0.54	0.42	0.361202
	HiFi-Cas9 + Inhibitors + ssODN	2.41	3.01	2.85	2.75667	0.253684	1.07	1.23	1.5	1.26667	0.177451	13.91	13.41	12.41	13.2433	0.62361
[truncated: 117 more columns]

## Sheet: Fig. 3
Fig. 3b	CAST-Seq hits (#.)																					CAST-Seq Allele Frequency (%)
	Chromosome	Genomic co-ordinates Start	Genomic co-ordinates End	Cas9 Rep. 1	Cas9 Rep. 2	Cas9 + TIEs Rep. 1	Cas9 + TIEs Rep. 2	Cas9 + ssODN Rep. 1	Cas9 + ssODN Rep. 2	Cas9 + TIEs + ssODN Rep. 1	Cas9 + TIEs + ssODN Rep. 2	HiFi-Cas9 Rep. 1	HiFi-Cas9 Rep. 2	HiFi-Cas9 + TIEs Rep. 1	HiFi-Cas9 + TIEs Rep. 2	HiFi-Cas9 + ssODN Rep. 1	HiFi-Cas9 + ssODN Rep. 2	HiFi-Cas9 + TIEs + ssODN Rep. 1	HiFi-Cas9 + TIEs + ssODN Rep. 2	Classification		Cas9	Cas9 + TIEs	Cas9 + ssODN	Cas9 + TIEs + ssODN	HiFi-Cas9	HiFi-Cas9 + TIEs	HiFi-Cas9 + ssODN	HiFi-Cas9 + TIEs + ssODN
	chr13	24848425	24932334	355	197	563	398	307	394	943	918	7	6	22	50	6	1	48	38	OMT		0.18216	0.31713	0.23133	0.23133	0.00429	0.02376	0.00231	0.02838
	chr3	46361430	46386065	92	124	514	650	114	57	591	709	1	0	10	8	0	0	17	12	OMT		0.07128	0.38412	0.05643	0.05643	0.00033	0.00594	0	0.00957
	chr22	29068740	29075455	7	6	385	423	16	34	741	822	0	0	0	0	0	0	3	1	OMT		0.00429	0.26664	0.0165	0.0165	0	0	0	0.00132
	chr1	31942414	31953763	1	0	154	123	0	10	295	346	0	0	0	3	0	1	9	8	OMT		0.00033	0.09141	0.0033	0.0033	0	0.00099	0.00033	0.00561
	chr19	35352281	35354825	0	2	84	115	4	1	123	111	0	0	3	5	0	0	12	6	OMT		0.00066	0.06567	0.00165	0.00165	0	0.00264	0	0.00594
	chr11	394664	397615	5	0	42	46	2	0	177	99	0	0	0	0	0	0	1	0	OMT		0.00165	0.02904	0.00066	0.00066	0	0	0	0.00033
	chr22	42925379	42927324	0	0	15	12	2	3	79	52	0	0	0	0	0	0	0	0	OMT		0	0.00891	0.00165	0.00165	0	0	0	0
	chr10	11712150	11712748	0	0	2	29	0	0	59	54	0	0	0	0	0	0	0	2	OMT		0	0.01023	0	0	0	0	0	0.00066
	chr18	26643770	26645571	0	0	10	22	0	0	46	63	0	0	0	0	0	0	0	0	OMT		0	0.01056	0	0	0	0	0	0
	chr6	34176595	34177823	0	2	10	39	0	7	43	30	0	0	0	0	0	0	0	0	OMT		0.00066	0.01617	0.00231	0.00231	0	0	0	0
	chr12	109617101	109618168	2	0	9	15	0	0	44	40	0	0	0	0	0	0	0	0	OMT		0.00066	0.00792	0	0	0	0	0	0
	chr2	218324093	218324432	0	0	16	5	0	0	34	34	0	0	0	0	0	0	0	0	OMT		0	0.00693	0	0	0	0	0	0
	chr19	54210983	54211589	0	1	2	5	0	0	28	41	0	0	0	0	0	0	0	0	OMT		0.00033	0.00231	0	0	0	0	0	0
	chr12	57449900	57450309	4	0	1	14	0	0	27	23	0	0	0	3	0	0	0	0	OMT		0.00132	0.00495	0	0	0	0.00099	0	0
	chr3	58526024	58526051	0	0	3	10	0	0	16	31	0	0	0	0	0	0	1	2	OMT		0	0.00429	0	0	0	0	0	0.00099
	chr15	64815573	64815980	0	0	2	12	1	0	19	29	0	0	0	0	0	0	0	0	OMT		0	0.00462	0.00033	0.00033	0	0	0	0
	chr3	46354947	46358214	0	2	12	8	4	0	14	13	0	0	0	0	0	0	0	0	OMT		0.00066	0.0066	0.00132	0.00132	0	0	0	0
	chr10	46293400	46294459	0	1	2	4	0	0	11	28	0	0	0	0	0	0	0	0	OMT		0.00033	0.00198	0	0	0	0	0	0
	chr13	32608334	32608359	0	0	0	12	1	3	16	14	0	0	0	0	0	0	0	0	OMT		0	0.00396	0.00132	0.00132	0	0	0	0
	chr1	3458307	3458734	0	0	11	12	0	0	14	8	0	0	0	0	0	0	0	0	OMT		0	0.00759	0	0	0	0	0	0
	chr10	76199638	76201538	0	0	4	13	0	0	9	14	0	0	0	0	0	0	0	0	OMT		0	0.00561	0	0	0	0	0	0
	chr10	79142842	79144081	0	0	6	12	0	0	8	13	0	0	0	0	0	0	0	0	OMT		0	0.00594	0	0	0	0	0	0
	chr7	101768000	101768253	0	0	1	3	0	0	28	5	0	0	1	0	0	0	0	0	OMT		0	0.00132	0	0	0	0.00033	0	0
	chr13	40077167	40078108	2	0	3	5	0	0	8	20	0	0	0	0	0	0	0	0	OMT		0.00066	0.00264	0	0	0	0	0	0
	chr9	133583666	133584012	0	0	4	0	0	2	13	16	0	0	0	0	0	0	0	0	OMT		0	0.00132	0.00066	0.00066	0	0	0	0
	chr5	172700572	172700612	0	0	4	3	0	1	21	5	0	0	0	0	0	0	0	0	OMT		0	0.00231	0.00033	0.00033	0	0	0	0
	chr12	30858735	30859441	0	0	3	4	0	1	6	19	0	0	0	0	0	0	0	0	OMT		0	0.00231	0.00033	0.00033	0	0	0	0
	chr16	3054938	3054967	0	0	6	0	0	0	18	8	0	0	0	0	0	0	0	0	OMT		0	0.00198	0	0	0	0	0	0
	chr17	29162422	29162509	5	0	0	13	0	0	0	11	0	0	0	0	0	0	0	0	OMT		0.00165	0.00429	0	0	0	0	0	0
	chr17	4505808	4506467	0	0	2	9	0	1	2	13	0	0	0	0	0	0	0	0	OMT		0	0.00363	0.00033	0.00033	0	0	0	0
	chr2	217805271	217806893	0	0	2	13	0	0	6	6	0	0	0	0	0	0	0	0	OMT		0	0.00495	0	0	0	0	0	0
	chr7	74573636	74574909	0	0	6	8	0	0	8	4	0	0	0	0	0	0	0	0	OMT		0	0.00462	0	0	0	0	0	0
	chr13	99383885	99383911	0	0	0	4	0	0	4	12	0	0	0	0	0	0	0	6	OMT		0	0.00132	0	0	0	0	0	0.00198
	chr19	30376351	30377163	0	0	1	12	0	0	7	6	0	0	0	0	0	0	0	0	OMT		0	0.00429	0	0	0	0	0	0
	chr13	48644427	48644540	0	0	4	4	0	0	14	2	0	0	0	0	0	0	0	0	OMT		0	0.00264	0	0	0	0	0	0
	chr7	131641584	131642362	0	0	8	0	0	0	3	11	0	0	0	0	0	0	0	1	OMT		0	0.00264	0	0	0	0	0	0.00033
	chr19	45516557	45516574	0	0	2	0	0	0	11	9	0	0	0	0	0	0	0	0	OMT		0	0.00066	0	0	0	0	0	0
	chr1	2289238	2289260	0	0	2	10	0	0	7	3	0	0	0	0	0	0	0	0	OMT		0	0.00396	0	0	0	0	0	0
	chr6	112242075	112243643	0	0	0	10	0	0	10	2	0	0	0	0	0	0	0	0	OMT		0	0.0033	0	0	0	0	0	0
	chr9	89624407	89625026	0	0	2	1	1	0	7	10	0	0	0	0	0	0	0	0	OMT		0	0.00099	0.00033	0.00033	0	0	0	0
	chr3	128344205	128344229	0	0	0	3	0	0	9	9	0	0	0	0	0	0	0	0	OMT		0	0.00099	0	0	0	0	0	0
	chr20	61810586	61810604	0	0	2	7	0	0	5	7	0	0	0	0	0	0	0	0	OMT		0	0.00297	0	0	0	0	0	0
	chr16	70380570	70381500	0	0	4	0	0	0	12	4	0	0	0	0	0	0	0	0	OMT		0	0.00132	0	0	0	0	0	0
	chr1	13724958	13725733	0	0	1	9	0	0	9	1	0	0	0	0	0	0	0	0	OMT		0	0.0033	0	0	0	0	0	0
	chr12	108663686	108663693	0	0	1	11	0	0	6	2	0	0	0	0	0	0	0	0	OMT		0	0.00396	0	0	0	0	0	0
	chr12	96256121	96256143	0	0	3	6	0	0	4	6	0	0	0	0	0	0	0	0	OMT		0	0.00297	0	0	0	0	0	0
	chr19	47492445	47492491	0	0	4	5	0	0	5	5	0	0	0	0	0	0	0	0	OMT		0	0.00297	0	0	0	0	0	0
	chr2	70663377	70664911	0	0	4	0	0	0	12	3	0	0	0	0	0	0	0	0	OMT		0	0.00132	0	0	0	0	0	0
	chr2	238009694	238009712	0	0	2	6	0	0	3	7	0	0	0	0	0	0	0	0	OMT		0	0.00264	0	0	0	0	0	0
	chr12	6375960	6375987	0	0	0	0	0	0	10	8	0	0	0	0	0	0	0	0	OMT		0	0	0	0	0	0	0	0
	chr22	37272385	37274186	0	0	0	1	0	0	7	9	0	0	0	0	0	0	0	0	OMT		0	0.00033	0	0	0	0	0	0
	chr13	26066503	26066700	0	0	1	10	2	0	2	2	0	0	0	0	0	0	0	0	OMT		0	0.00363	0.00066	0.00066	0	0	0	0
	chr3	138188175	138189122	0	0	4	1	0	0	2	10	0	0	0	0	0	0	0	0	OMT		0	0.00165	0	0	0	0	0	0
	chr5	131746430	131746724	0	0	1	4	0	0	7	5	0	0	0	0	0	0	0	0	OMT		0	0.00165	0	0	0	0	0	0
	chr13	18889798	18890021	0	1	2	2	1	0	7	2	0	0	0	0	0	0	1	0	OMT		0.00033	0.00132	0.00033	0.00033	0	0	0	0.00033
	chr13	21761297	21761319	0	0	1	0	0	3	1	11	0	0	0	0	0	0	0	0	OMT		0	0.00033	0.00099	0.00099	0	0	0	0
	chr13	24744594	24744603	0	0	1	1	0	4	3	7	0	0	0	0	0	0	0	0	OMT		0	0.00066	0.00132	0.00132	0	0	0	0
	chrX	130172644	130172665	0	0	2	1	0	0	9	3	0	0	0	0	0	0	0	0	OMT		0	0.00099	0	0	0	0	0	0
	chr16	28313651	28313658	0	0	1	0	0	0	4	10	0	0	0	0	0	0	0	0	OMT		0	0.00033	0	0	0	0	0	0
	chr22	50527059	50527097	0	0	1	0	0	0	13	1	0	0	0	0	0	0	0	0	OMT		0	0.00033	0	0	0	0	0	0
	chr5	149370738	149371535	0	0	0	4	0	0	7	2	0	0	0	0	0	0	0	0	OMT		0	0.00132	0	0	0	0	0	0
	chr3	60318159	60319025	0	0	1	0	0	0	2	10	0	0	0	0	0	0	0	0	OMT		0	0.00033	0	0	0	0	0	0
	chr3	129620934	129620959	0	0	2	3	0	0	8	0	0	0	0	0	0	0	0	0	OMT		0	0.00165	0	0	0	0	0	0
	chr14	89509024	89509051	0	0	2	2	0	0	4	1	0	0	0	0	0	0	0	3	OMT		0	0.00132	0	0	0	0	0	0.00099
	chr12	26646586	26646601	0	0	0	3	0	0	6	3	0	0	0	0	0	0	0	0	OMT		0	0.00099	0	0	0	0	0	0
	chr17	32268123	32268139	0	0	2	0	0	0	10	0	0	0	0	0	0	0	0	0	OMT		0	0.00066	0	0	0	0	0	0
	chr11	1123216	1123279	0	0	0	2	0	0	1	9	0	0	0	0	0	0	0	0	OMT		0	0.00066	0	0	0	0	0	0
	chr1	156236429	156236547	0	0	3	0	0	0	8	0	0	0	0	0	0	0	0	1	OMT		0	0.00099	0	0	0	0	0	0.00033
	chr14	88590347	88590377	0	0	0	3	0	0	5	3	0	0	0	0	0	0	0	0	OMT		0	0.00099	0	0	0	0	0	0
	chrX	153902089	153902108	0	0	2	0	0	0	0	9	0	0	0	0	0	0	0	0	OMT		0	0.00066	0	0	0	0	0	0
	chr2	32050487	32050540	0	0	1	1	0	0	5	4	0	0	0	0	0	0	0	0	OMT		0	0.00066	0	0	0	0	0	0
	chr13	113543062	113543068	0	0	0	0	0	0	4	7	0	0	0	0	0	0	0	0	OMT		0	0	0	0	0	0	0	0
	chr10	78734225	78734241	0	0	0	0	0	0	8	3	0	0	0	0	0	0	0	0	OMT		0	0	0	0	0	0	0	0
	chr8	22765398	22766535	0	0	1	6	0	0	4	0	0	0	0	0	0	0	0	0	OMT		0	0.00231	0	0	0	0	0	0
	chr1	88011975	88011985	0	0	1	0	1	0	4	5	0	0	0	0	0	0	0	0	OMT		0	0.00033	0.00033	0.00033	0	0	0	0
	chr10	125807093	125807846	0	0	2	2	0	0	3	4	0	0	0	0	0	0	0	0	OMT		0	0.00132	0	0	0	0	0	0
	chr1	207920665	207920681	0	0	0	0	0	0	5	6	0	0	0	0	0	0	0	0	OMT		0	0	0	0	0	0	0	0
	chr12	28571347	28571362	0	0	4	1	0	0	6	0	0	0	0	0	0	0	0	0	OMT		0	0.00165	0	0	0	0	0	0
	chr2	185736764	185738322	0	0	0	0	2	0	5	3	0	0	0	0	0	0	0	0	OMT		0	0	0.00066	0.00066	0	0	0	0
	chr13	77337983	77338347	0	0	3	0	0	0	6	1	0	0	0	0	0	0	0	0	OMT		0	0.00099	0	0	0	0	0	0
	chr16	58035358	58035369	0	0	0	4	0	0	0	6	0	0	0	0	0	0	0	0	OMT		0	0.00132	0	0	0	0	0	0
	chr9	123755854	123756951	0	0	2	0	0	0	6	1	0	0	0	0	0	0	0	0	OMT		0	0.00066	0	0	0	0	0	0
	chr22	44268283	44268291	0	0	1	3	0	1	2	2	0	0	0	0	0	0	0	0	OMT		0	0.00132	0.00033	0.00033	0	0	0	0
	chr2	42975077	42975085	0	0	0	2	0	0	7	0	0	0	0	0	0	0	0	0	OMT		0	0.00066	0	0	0	0	0	0
	chr9	134334216	134334985	0	0	2	4	0	0	2	1	0	0	0	0	0	0	0	0	OMT		0	0.00198	0	0	0	0	0	0
	chr7	150983064	150983095	0	0	0	1	0	0	5	2	0	0	0	0	0	0	0	0	OMT		0	0.00033	0	0	0	0	0	0
	chr2	62563845	62564340	0	0	1	3	0	0	4	0	0	0	0	0	0	0	0	0	OMT		0	0.00132	0	0	0	0	0	0
	chr11	121124397	121124424	0	0	1	4	0	0	0	3	0	0	0	0	0	0	0	0	OMT		0	0.00165	0	0	0	0	0	0
	chr16	56184881	56184896	0	0	2	2	0	0	3	1	0	0	0	0	0	0	0	0	OMT		0	0.00132	0	0	0	0	0	0
	chr10	7461720	7461729	0	0	0	4	0	0	0	4	0	0	0	0	0	0	0	0	OMT		0	0.00132	0	0	0	0	0	0
	chr2	42056186	42056202	0	0	0	0	0	0	1	7	0	0	0	0	0	0	0	0	OMT		0	0	0	0	0	0	0	0
	chr9	76012304	76014088	0	0	1	2	0	0	2	3	0	0	0	0	0	0	0	0	OMT		0	0.00099	0	0	0	0	0	0
	chr2	128952400	128952509	0	0	2	3	0	0	0	3	0	0	0	0	0	0	0	0	OMT		0	0.00165	0	0	0	0	0	0
	chr22	40422156	40422171	0	0	3	0	0	0	5	0	0	0	0	0	0	0	0	0	OMT		0	0.00099	0	0	0	0	0	0
	chr17	7217633	7217673	0	0	0	4	0	0	4	0	0	0	0	0	0	0	0	0	OMT		0	0.00132	0	0	0	0	0	0
	chr16	80971966	80971973	0	0	1	1	0	0	3	2	0	0	0	0	0	0	0	0	OMT		0	0.00066	0	0	0	0	0	0
	chr14	104316944	104316963	0	0	0	1	0	0	6	0	0	0	0	0	0	0	0	0	OMT		0	0.00033	0	0	0	0	0	0
	chr22	44609987	44610000	0	0	1	0	0	0	5	1	0	0	0	0	0	0	0	0	OMT		0	0.00033	0	0	0	0	0	0
	chr10	88556583	88556587	0	0	0	3	0	0	2	2	0	0	0	0	0	0	0	0	OMT		0	0.00099	0	0	0	0	0	0
	chr20	33562357	33562368	0	0	0	4	0	0	3	0	0	0	0	0	0	0	0	0	OMT		0	0.00132	0	0	0	0	0	0
	chr16	23498992	23499004	0	0	2	2	0	0	3	0	0	0	0	0	0	0	0	0	OMT		0	0.00132	0	0	0	0	0	0
	chr15	40360160	40360165	0	0	2	3	0	1	0	1	0	0	0	0	0	0	0	0	OMT		0	0.00165	0.00033	0.00033	0	0	0	0
	chr7	30465103	30465111	0	0	0	0	0	0	4	3	0	0	0	0	0	0	0	0	OMT		0	0	0	0	0	0	0	0
	chr10	17924163	17924166	0	0	1	0	0	0	1	5	0	0	0	0	0	0	0	0	OMT		0	0.00033	0	0	0	0	0	0
	chr10	10777527	10777550	0	0	1	6	0	0	0	0	0	0	0	0	0	0	0	0	OMT		0	0.00231	0	0	0	0	0	0
	chr1	208298119	208298119	0	0	0	2	0	0	0	5	0	0	0	0	0	0	0	0	OMT		0	0.00066	0	0	0	0	0	0
	chr2	42028707	42028710	0	0	1	0	0	0	1	4	0	0	0	0	0	0	0	0	OMT		0	0.00033	0	0	0	0	0	0
	chr8	21752410	21752437	0	0	0	4	0	0	0	2	0	0	0	0	0	0	0	0	OMT		0	0.00132	0	0	0	0	0	0
	chr19	38868539	38868833	0	0	1	0	0	0	2	3	0	0	0	0	0	0	0	0	OMT		0	0.00033	0	0	0	0	0	0
	chr7	8295030	8295059	0	0	5	0	0	0	0	1	0	0	0	0	0	0	0	0	OMT		0	0.00165	0	0	0	0	0	0
	chr11	15227732	15227742	0	0	0	1	0	0	4	1	0	0	0	0	0	0	0	0	OMT		0	0.00033	0	0	0	0	0	0
	chr15	67968269	67968291	0	0	3	0	0	0	3	0	0	0	0	0	0	0	0	0	OMT		0	0.00099	0	0	0	0	0	0
	chr21	36554436	36554448	0	0	0	3	0	0	0	3	0	0	0	0	0	0	0	0	OMT		0	0.00099	0	0	0	0	0	0
	chr14	76908883	76908885	0	0	3	2	0	0	0	0	0	0	0	0	0	0	0	0	OMT		0	0.00165	0	0	0	0	0	0
	chrX	153879220	153879238	0	0	1	0	0	0	2	2	0	0	0	0	0	0	0	0	OMT		0	0.00033	0	0	0	0	0	0
	chr16	1052643	1052711	0	0	2	0	0	0	1	2	0	0	0	0	0	0	0	0	OMT		0	0.00066	0	0	0	0	0	0
	chr10	89057101	89057105	0	0	0	4	0	0	1	0	0	0	0	0	0	0	0	0	OMT		0	0.00132	0	0	0	0	0	0
	chr1	5734236	5734238	0	0	3	0	0	0	0	2	0	0	0	0	0	0	0	0	OMT		0	0.00099	0	0	0	0	0	0
	chr1	2243067	2243071	0	0	0	4	0	0	0	1	0	0	0	0	0	0	0	0	OMT		0	0.00132	0	0	0	0	0	0
	chr11	81665931	81665948	0	0	0	4	0	0	1	0	0	0	0	0	0	0	0	0	OMT		0	0.00132	0	0	0	0	0	0
	chr16	54244410	54244438	0	0	1	0	0	0	1	2	0	0	0	0	0	0	0	0	OMT		0	0.00033	0	0	0	0	0	0
	chr16	23408416	23408424	0	0	0	3	0	0	0	1	0	0	0	0	0	0	0	0	OMT		0	0.00099	0	0	0	0	0	0
	chr7	151453681	151453686	0	0	0	3	0	0	1	0	0	0	0	0	0	0	0	0	OMT		0	0.00099	0	0	0	0	0	0
	chr13	62928470	62928559	0	0	0	0	0	0	3	1	0	0	0	0	0	0	0	0	OMT		0	0	0	0	0	0	0	0
	chr5	90840160	90840162	0	0	0	0	0	0	3	1	0	0	0	0	0	0	0	0	OMT		0	0	0	0	0	0	0	0
	chr2	104649453	104649463	0	0	0	3	0	0	0	1	0	0	0	0	0	0	0	0	OMT		0	0.00099	0	0	0	0	0	0
	chr18	42406610	42406614	0	0	1	0	0	0	3	0	0	0	0	0	0	0	0	0	OMT		0	0.00033	0	0	0	0	0	0
	chr9	93108201	93108208	0	0	0	0	0	0	2	2	0	0	0	0	0	0	0	0	OMT		0	0	0	0	0	0	0	0
	chr11	124676749	124676753	0	0	2	1	0	0	1	0	0	0	0	0	0	0	0	0	OMT		0	0.00099	0	0	0	0	0	0
	chr13	44313632	44313642	0	0	0	0	0	0	1	3	0	0	0	0	0	0	0	0	OMT		0	0	0	0	0	0	0	0
	chr6	167988319	167988319	0	0	0	0	0	0	3	1	0	0	0	0	0	0	0	0	OMT		0	0	0	0	0	0	0	0
	chr1	17545737	17545749	0	0	3	0	0	0	1	0	0	0	0	0	0	0	0	0	OMT		0	0.00099	0	0	0	0	0	0
	chr1	244001533	244001537	0	0	1	0	0	0	3	0	0	0	0	0	0	0	0	0	OMT		0	0.00033	0	0	0	0	0	0
	chr2	42042642	42042643	0	0	3	0	0	0	1	0	0	0	0	0	0	0	0	0	OMT		0	0.00099	0	0	0	0	0	0
	chr13	110379920	110379939	0	0	1	0	0	0	1	1	0	0	0	0	0	0	0	0	OMT		0	0.00033	0	0	0	0	0	0
	chr17	81448189	81448196	0	0	0	0	0	0	2	1	0	0	0	0	0	0	0	0	OMT		0	0	0	0	0	0	0	0
	chr22	42937402	42937402	0	0	2	0	0	0	0	1	0	0	0	0	0	0	0	0	OMT		0	0.00066	0	0	0	0	0	0
	chr11	3010721	3010721	0	0	1	0	0	0	2	0	0	0	0	0	0	0	0	0	OMT		0	0.00033	0	0	0	0	0	0
	chr10	86392004	86392009	0	0	0	2	0	0	0	1	0	0	0	0	0	0	0	0	OMT		0	0.00066	0	0	0	0	0	0
	chr2	58756339	58756342	0	0	2	0	0	0	0	1	0	0	0	0	0	0	0	0	OMT		0	0.00066	0	0	0	0	0	0
	chr1	152441918	152442014	0	0	0	0	0	0	1	2	0	0	0	0	0	0	0	0	OMT		0	0	0	0	0	0	0	0
	chr12	123962658	123962661	0	0	0	0	0	0	2	1	0	0	0	0	0	0	0	0	OMT		0	0	0	0	0	0	0	0
	chr17	39660165	39660183	0	0	0	2	0	0	0	1	0	0	0	0	0	0	0	0	OMT		0	0.00066	0	0	0	0	0	0
	chr21	18245656	18245656	0	0	2	0	0	0	1	0	0	0	0	0	0	0	0	0	OMT		0	0.00066	0	0	0	0	0	0
	chr16	81910748	81910749	0	0	1	0	0	0	1	0	0	0	0	0	0	0	0	0	OMT		0	0.00033	0	0	0	0	0	0
	chr19	35158417	35158418	0	0	0	1	0	0	0	1	0	0	0	0	0	0	0	0	OMT		0	0.00033	0	0	0	0	0	0
	chr10	51334834	51334839	0	0	0	0	0	0	1	1	0	0	0	0	0	0	0	0	OMT		0	0	0	0	0	0	0	0
	chr18	31718681	31718683	0	0	1	0	0	0	1	0	0	0	0	0	0	0	0	0	OMT		0	0.00033	0	0	0	0	0	0
											Overlapping duplicates (shown on circos plots)
Fig. 3c	Condition	Total Sites	Total Hits	On-Target Hits	OMT sites	OMT sig hits	HMT sites	HMT sig hits	NBS sites	NBS sig hits	OMT sites	HMT sites	NBS sites
	Cas9	11	475	355	8	118	0	0	2	2	3	0	0
	Cas9 duplicate	11	344	197	8	139	0	0	2	8
	Cas9 + ssODN	19	464	307	13	151	0	0	5	6	6	0	1
	Cas9 + ssODN duplicate	19	530	394	15	129	0	0	3	7
	Cas9 + Repair inhibitors	108	2035	563	100	1456	0	0	7	16	63	0	2
	Cas9 + Repair inhibitors duplicate	103	2288	398	93	1869	0	0	9	21
	Cas9 + Repair inhibitors + ssODN	144	3915	943	125	2916	0	0	18	56	102	0	10
	Cas9 + Repair inhibitors + ssODN duplicate	136	3974	918	120	3014	0	0	15	42
	HiFi-Cas9	2	8	7	1	1	0	0	0	0	1	0	0
	HiFi-Cas9 duplicate	1	6	6	0	0	0	0	0	0
	HiFi-Cas9 + ssODN	1	6	6	0	0	0	0	0	0	1	0	0
	HiFi-Cas9 + ssODN duplicate	1	2	1	1	1	0	0	0	0
	HiFi-Cas9 + Repair inhibitors	4	36	22	3	14	0	0	0	0	3	0	0
	HiFi-Cas9 + Repair inhibitors duplicate	5	69	50	4	19	0	0	0	0
	HiFi-Cas9 + Repair inhibitors + ssODN	9	95	48	7	44	0	0	1	3	6	0	1
	HiFi-Cas9 + Repair inhibitors + ssODN duplicate	13	85	38	10	42	0	0	2	5
	CCR5 Ch13 OFT Fold Change	chr13	chr3	chr22	chr1	chr19	chr11	chr22	chr10	chr18	chr6	chr12	chr2	chr19	chr12	chr3	chr15	chr3	chr10	chr13	chr1	chr10	chr10	chr7	chr13	chr9	chr5	chr12	chr16	chr17	chr17	chr2	chr7	chr13	chr19	chr13	chr7	chr19	chr1	chr6	chr9	chr3	chr20	chr16	chr1	chr12	chr12	chr19	chr2
Fig. 3d	Cas9 + Repair inhibitors	1.74081	5.38686	61.687	251.909	94.8095	17.2745	271	311	321	23.381	11.4762	211	6.45455	3.68293	131	141	9.57143	5.54545	121	231	171	181	41	3.85714	41	71	71	61	2.56863	111	151	141	41	131	81	81	21	121	101	31	31	91	41	101	121	91	91	41
	Cas9 + ssODN	1.26988	0.791763	3.82443	9.18182	2.42857	0.411765	51			3.38095	0.047619		0.0909091	0.0243902		11	1.95238	0.0909091	41					0.047619	21	11	11		0.0196078	11										11
	Cas9 + Repair inhibitors + ssODN	3.37095	6.0162	119.321	582.818	111.476	54.1373	1311	1131	1091	34.8095	40.0476	681	62.8182	12.2195	471	481	12.9048	35.5455	301	221	231	211	331	13.381	291	261	251	261	2.17647	151	121	121	161	131	161	141	201	101	121	171	181	121	161	101	81	101	101	151
	HiFi-Cas9	0.0237276	0.00509024	0.00763359	0.0909091	0.047619	0.0196078				0.047619	0.047619		0.0909091	0.0243902			0.047619	0.0909091						0.047619					0.0196078
	HiFi-Cas9 + Repair inhibitors	0.130592	0.0837575	0.00763359	2.81818	3.85714	0.0196078				0.047619	0.047619		0.0909091	0.756098			0.047619	0.0909091					11	0.047619					0.0196078
	HiFi-Cas9 + ssODN	0.01286	0.000462749	0.00763359		0.047619	0.0196078				0.047619	0.047619		0.0909091	0.0243902			0.047619	0.0909091						0.047619					0.0196078
	HiFi-Cas9 + Repair inhibitors + ssODN	0.15595	0.13466	0.312977	15.5455	8.61905	0.215686		21		0.047619	0.047619		0.0909091	0.0243902	31		0.047619	0.0909091						0.047619					0.0196078				61			11
Fig. 3e	Off-target Relative Co-translocation Frequencies (%)	chr3	chr22	chr1	chr19	chr11	chr22	chr10	chr18	chr6	chr12	chr2	chr19	chr12	chr3	chr15	chr3	chr10	chr13	chr1	chr10	chr10	chr7	chr13	chr9	chr5	chr12	chr16	chr17	chr17	chr2	chr7	chr13	chr19	chr13	chr7	chr19	chr1	chr6	chr9	chr3	chr20	chr16	chr1	chr12	chr12	chr19	chr2	chr2
	Cas9	80.8989	80.8989	4.86891	0.374532	0.749064	1.87266	0	0	0	0.749064	0.749064	0	0.374532	1.49813	0	0	0.749064	0.374532	0	0	0	0	0	0.749064	0	0	0	0	1.87266	0	0	0	0	0	0	0	0	0	0	0	0	0	0	0	0	0	0	0
	Cas9 + Repair inhibitors	0	34.5708	23.9976	8.22691	5.91031	2.6136	0.801901	0.920701	0.950401	1.4553	0.712801	0.623701	0.2079	0.4455	0.3861	0.4158	0.594001	0.1782	0.3564	0.683101	0.504901	0.534601	0.1188	0.2376	0.1188	0.2079	0.2079	0.1782	0.3861	0.3267	0.4455	0.4158	0.1188	0.3861	0.2376	0.2376	0.0594001	0.3564	0.297	0.0891001	0.0891001	0.2673	0.1188	0.297	0.3564	0.2673	0.2673	0.1188
	Cas9 + ssODN	0	58.5616	17.1233	3.42466	1.71233	0.684932	1.71233	0	0	2.39726	0	0	0	0	0	0.342466	1.36986	0	1.36986	0	0	0	0	0	0.684932	0.342466	0.342466	0	0	0.342466	0	0	0	0	0	0	0	0	0	0.342466	0	0	0	0	0	0	0	0
	Cas9 + Repair inhibitors + ssODN	0	21.5624	25.9247	10.6319	3.88124	4.57787	2.17283	1.87427	1.80793	1.21081	1.39327	1.12788	1.14447	0.829325	0.779565	0.796152	0.447835	0.646873	0.497595	0.364903	0.381489	0.348316	0.547354	0.464422	0.481008	0.431249	0.414662	0.431249	0.182451	0.248797	0.199038	0.199038	0.265384	0.215624	0.265384	0.232211	0.33173	0.165865	0.199038	0.28197	0.298557	0.199038	0.265384	0.165865	0.132692	0.165865	0.165865	0.248797
	HiFi-Cas9	0	100	0	0	0	0	0	0	0	0	0	0	0	0	0	0	0	0	0	0	0	0	0	0	0	0	0	0	0	0	0	0	0	0	0	0	0	0	0	0	0	0	0	0	0	0	0	0
	HiFi-Cas9 + Repair inhibitors	0	54.5455	0	9.09091	24.2424	0	0	0	0	0	0	0	0	9.09091	0	0	0	0	0	0	0	0	3.0303	0	0	0	0	0	0	0	0	0	0	0	0	0	0	0	0	0	0	0	0	0	0	0	0	0
	HiFi-Cas9 + ssODN	0	0	0	100	0	0	0	0	0	0	0	0	0	0	0	0	0	0	0	0	0	0	0	0	0	0	0	0	0	0	0	0	0	0	0	0	0	0	0	0	0	0	0	0	0	0	0	0
	HiFi-Cas9 + Repair inhibitors + ssODN	0	30.8511	4.25532	18.0851	19.1489	1.06383	0	2.12766	0	0	0	0	0	0	3.19149	0	0	0	0	0	0	0	0	0	0	0	0	0	0	0	0	0	6.38298	0	0	1.06383	0	0	0	0	0	0	0	0	0	0	0	0
Fig. 3f	Condition	Translocations to 5' ONT					Translocations to 3' ONT					Translocations to 5' OFT					Translocations to 3' OFT
		Rep.1	Rep.2	Rep.3	Avg.	Std dev.	Rep.1	Rep.2	Rep.3	Avg.	Std dev.	Rep.1	Rep.2	Rep.3	Avg.	Std dev.	Rep.1	Rep.2	Rep.3	Avg.	Std dev.
	Cas9	0.3	0.3	0.3	0.3	0	0.2	0.1	0.3	0.2	0.0816497	0	0	0	0	0	0.1	0.1	0.1	0.1	1.38778e-17
	Cas9 + Repair inhibitors	2.5	2.5	2.5	2.5	0	1.6	1.6	1.9	1.7	0.141421	1.5	1.5	1.4	1.46667	0.0471405	1.6	1.8	1.6	1.66667	0.0942809
	Cas9 + ssODN	0.2	0.1	0.1	0.133333	0.0471405	0.1	0.2	0.2	0.166667	0.0471405	0	0	0	0	0	0.1	0.1	0.2	0.133333	0.0471405
	Cas9 + Repair inhibitors + ssODN	1.8	1.9	1.5	1.73333	0.169967	1.2	0.9	1.1	1.06667	0.124722	1	1.1	1.1	1.06667	0.0471405	1.5	1.4	1.6	1.5	0.0816497
	HiFi-Cas9	0	0	0	0	0	0	0	0	0	0	0	0	0	0	0	0.1	0.2	0.1	0.133333	0.0471405
	HiFi-Cas9 + Repair inhibitors	0.1	0	0	0.0333333	0.0471405	0	0	0.1	0.0333333	0.0471405	0	0	0	0	0	0.1	0.1	0	0.0666667	0.0471405
	HiFi-Cas9 + ssODN	0	0	0	0	0	0	0	0	0	0	0	0	0	0	0	0.1	0	0.1	0.0666667	0.0471405
	HiFi-Cas9 + Repair inhibitors + ssODN	0	0.1	0	0.0333333	0.0471405	0.1	0.1	0.2	0.133333	0.0471405	0	0	0	0	0	0.1	0.1	0.1	0.1	1.38778e-17
Fig. 3g	Number of unique loci identified
	On-target CAST-Seq	Off-target CAST-Seq
	72	56
Fig. 3h	Condition	Sense integration					Anti-Sense integration
		Rep.1	Rep.2	Rep.3	Avg.	Std dev.	Rep.1	Rep.2	Rep.3	Avg.	Std dev.
	Cas9 + ssODN	0.06557	0.157683	0.060291	0.0945147	0.0447187	0.24801	0.247208	0.344913	0.280044	0.0458707
	Cas9 + ssODN + inhibitors	0.115613	0.284783	0.172924	0.191107	0.0702499	0.262868	0.346237	0.392727	0.333944	0.0537226																								1.74081	1.26988	3.37095	0.0237276	0.130592	0.01286	0.15595
	HFCas9 + ssODN	0	0	0	0	0	0	0	0	0	0																								5.38686	0.791763	6.0162	0.00509024	0.0837575	0.000462749	0.13466
	HFCas9 + ssODN + inhibitors	0.0171143	0	0	0.00570476	0.00806775	0	0	0.0173043	0.00576812	0.00815735																								61.687	3.82443	119.321	0.00763359	0.00763359	0.00763359	0.312977
																																			251.909	9.18182	582.818	0.0909091	2.81818	1	15.5455
																																			94.8095	2.42857	111.476	0.047619	3.85714	0.047619	8.61905
																																			17.2745	0.411765	54.1373	0.0196078	0.0196078	0.0196078	0.215686
																																			271	51	1311	1	1	1	1
																																			311	1	1131	1	1	1	21
																																			321	1	1091	1	1	1	1
																																			23.381	3.38095	34.8095	0.047619	0.047619	0.047619	0.047619
																																			11.4762	0.047619	40.0476	0.047619	0.047619	0.047619	0.047619
																																			211	1	681	1	1	1	1
																																			6.45455	0.0909091	62.8182	0.0909091	0.0909091	0.0909091	0.0909091
																																			3.68293	0.0243902	12.2195	0.0243902	0.756098	0.0243902	0.0243902
																																			131	1	471	1	1	1	31
																																			141	11	481	1	1	1	1
																																			9.57143	1.95238	12.9048	0.047619	0.047619	0.047619	0.047619
																																			5.54545	0.0909091	35.5455	0.0909091	0.0909091	0.0909091	0.0909091
																																			121	41	301	1	1	1	1
																																			231	1	221	1	1	1	1
																																			171	1	231	1	1	1	1
																																			181	1	211	1	1	1	1
																																			41	1	331	1	11	1	1
																																			3.85714	0.047619	13.381	0.047619	0.047619	0.047619	0.047619
																																			41	21	291	1	1	1	1
																																			71	11	261	1	1	1	1
																																			71	11	251	1	1	1	1
																																			61	1	261	1	1	1	1
																																			2.56863	0.0196078	2.17647	0.0196078	0.0196078	0.0196078	0.0196078
																																			111	11	151	1	1	1	1
																																			151	1	121	1	1	1	1
																																			141	1	121	1	1	1	1
																																			41	1	161	1	1	1	61
																																			131	1	131	1	1	1	1
																																			81	1	161	1	1	1	1
																																			81	1	141	1	1	1	11
																																			21	1	201	1	1	1	1
																																			121	1	101	1	1	1	1
																																			101	1	121	1	1	1	1
																																			31	11	171	1	1	1	1
																																			31	1	181	1	1	1	1
																																			91	1	121	1	1	1	1
																																			41	1	161	1	1	1	1
																																			101	1	101	1	1	1	1
																																			121	1	81	1	1	1	1
																																			91	1	101	1	1	1	1
																																			91	1	101	1	1	1	1
																																			41	1	151	1	1	1	1
																																			81	1	101	1	1	1	1
																																			1	1	181	1	1	1	1
																																			11	1	161	1	1	1	1
																																			111	21	41	1	1	1	1
																																			51	1	121	1	1	1	1
																																			51	1	121	1	1	1	1
																																			3.72727	1	8.27273	0.0909091	0.0909091	0.0909091	1
																																			11	31	121	1	1	1	1
																																			21	41	101	1	1	1	1
																																			31	1	121	1	1	1	1
																																			11	1	141	1	1	1	1
																																			11	1	141	1	1	1	1
																																			41	1	91	1	1	1	1
																																			11	1	121	1	1	1	1
																																			51	1	81	1	1	1	1
																																			41	1	51	1	1	1	31
																																			31	1	91	1	1	1	1
																																			21	1	101	1	1	1	1
																																			21	1	101	1	1	1	1
																																			31	1	81	1	1	1	11
																																			31	1	81	1	1	1	1
																																			21	1	91	1	1	1	1
																																			21	1	91	1	1	1	1
																																			1	1	111	1	1	1	1
																																			1	1	111	1	1	1	1
																																			71	1	41	1	1	1	1
																																			11	11	91	1	1	1	1
																																			41	1	71	1	1	1	1
																																			1	1	111	1	1	1	1
																																			51	1	61	1	1	1	1
																																			1	21	81	1	1	1	1
																																			31	1	71	1	1	1	1
																																			41	1	61	1	1	1	1
																																			21	1	71	1	1	1	1
																																			41	11	41	1	1	1	1
																																			21	1	71	1	1	1	1
																																			61	1	31	1	1	1	1
																																			11	1	71	1	1	1	1
																																			41	1	41	1	1	1	1
																																			51	1	31	1	1	1	1
																																			41	1	41	1	1	1	1
																																			41	1	41	1	1	1	1
																																			1	1	81	1	1	1	1
																																			31	1	51	1	1	1	1
																																			51	1	31	1	1	1	1
																																			31	1	51	1	1	1	1
																																			41	1	41	1	1	1	1
																																			21	1	51	1	1	1	1
																																			11	1	61	1	1	1	1
																																			11	1	61	1	1	1	1
																																			31	1	41	1	1	1	1
																																			41	1	31	1	1	1	1
																																			41	1	31	1	1	1	1
																																			51	11	11	1	1	1	1
																																			1	1	71	1	1	1	1
																																			11	1	61	1	1	1	1
																																			71	1	1	1	1	1	1
																																			21	1	51	1	1	1	1
																																			11	1	51	1	1	1	1
																																			41	1	21	1	1	1	1
																																			11	1	51	1	1	1	1
																																			51	1	11	1	1	1	1
																																			11	1	51	1	1	1	1
																																			31	1	31	1	1	1	1
																																			31	1	31	1	1	1	1
																																			51	1	1	1	1	1	1
																																			11	1	41	1	1	1	1
																																			21	1	31	1	1	1	1
																																			41	1	11	1	1	1	1
																																			31	1	21	1	1	1	1
																																			41	1	11	1	1	1	1
																																			41	1	11	1	1	1	1
																																			11	1	31	1	1	1	1
																																			31	1	11	1	1	1	1
																																			31	1	11	1	1	1	1
																																			1	1	41	1	1	1	1
																																			1	1	41	1	1	1	1
																																			31	1	11	1	1	1	1
																																			11	1	31	1	1	1	1
																																			1	1	41	1	1	1	1
																																			31	1	11	1	1	1	1
																																			1	1	41	1	1	1	1
																																			1	1	41	1	1	1	1
																																			31	1	11	1	1	1	1
																																			11	1	31	1	1	1	1
																																			31	1	11	1	1	1	1
																																			11	1	21	1	1	1	1
																																			1	1	31	1	1	1	1
																																			21	1	11	1	1	1	1
																																			11	1	21	1	1	1	1
																																			21	1	11	1	1	1	1
																																			21	1	11	1	1	1	1
																																			1	1	31	1	1	1	1
																																			1	1	31	1	1	1	1
																																			21	1	11	1	1	1	1
																																			21	1	11	1	1	1	1
																																			11	1	11	1	1	1	1
																																			11	1	11	1	1	1	1
																																			1	1	21	1	1	1	1
																																			11	1	11	1	1	1	1
[truncated: 125 more columns]

## Sheet: Fig. 4
Fig. 4b	Translocation sites #.				rhAmpSeq Translocations (%)
		rhAmpSeq	TQ-rhAmpSeq			1	2	3	4	5	6	7	8	9	10	11	12	13	14	15	16	17	18	19	20	21	22	23	24	25	26	27	28	29	30	31	32	33	34	35	36	37	38	39	40	41	42	43	44
	Cas9	3	15		Cas9																															0.321946
	Cas9 + TIEs	50	82		Cas9 + TIEs		0.040077		0.052252		0.046206	0.025519	0.028705								0.036186	0.042245			0.026289			0.042853				0.036008				0.291595						0.066576			0.084409			0.027823
	Cas9 + ssODN	3	9		Cas9 + ssODN																															0.380634
	Cas9 + ssODN + Inhibitor	28	46		Cas9 + ssODN + Inhibitor																									0.051857			0.037952																0.077856
					TQ-rhAmpSeq Translocations (%)
						1	2	3	4	5	6	7	8	9	10	11	12	13	14	15	16	17	18	19	20	21	22	23	24	25	26	27	28	29	30	31	32	33	34	35	36	37	38	39	40	41	42	43	44
					Cas9	0.084322									0.075829	0.057638	0.237305	0.342858	0.746515	0.292944																		0.267029					0.194011
					Cas9 + TIEs			0.236287		0.114811				0.179141	0.052377		0.133826	0.270917	0.728467				0.119884	0.160014		0.112369	0.30795							0.071673	0.061937		0.195717	0.365321	0.222965		0.106021			0.104136		0.105142	0.174202		0.372266
					Cas9 + ssODN																										0.269036						0.240586
					Cas9 + ssODN + Inhibitor									0.091617									0.081091	0.101358		0.17762	0.142143		0.03941					0.059628					0.10686	0.161421
Fig. 4c	Top 50 rhAmpSeq and TQ-rhAmpSeq Indel frequency (%)
	Cas9	rhAmpSeq	81.69	19.13	0	0	0	0	0	0.63	0.11	0.18	0.35	0.09	0	0.79	0.28	1.29	0.1	0.38	0.22	0.17	0.69	0.16	0.07	0.31	0.07	0.35	0.35	0.36	0.15	0.07	0	0.03	0.37	0.16	0.06	0.05	0.35	1.51	0.04	0.14	1.09	0.1	0	0	0	0.1	0
		TQ-rhAmpSeq	80.99	18.41	0	0	2.78	0.15	0.19	0.56	0.31	0.14	0	0.31	0.63	0	0	1.95	0.18	0.23	0.31	0	0.54	0.12	0.08	0.38	0.09	0.21	0.53	0.29	3.86	0.16	0	0.42	0.16	0.31	0.08	0.2	0.23	1.34	0.22	0.22	0.1	0.03	0	0	0.16	0.04	0.07
	Cas9 + TIEs	rhAmpSeq	65.79	39.59	0	0	0	0	0	2.04	0.24	0.18	1.24	0.27	0	3.28	0.8	1.58	0.74	0.89	0.48	0.19	0.93	0.19	0.07	0.38	0.26	0.19	1.03	0.93	0.25	0.09	0	0.05	0.46	1	0.03	0.09	0.47	1.65	0.06	0.25	0.92	0.77	0	0.45	0	0.16	0.08
		TQ-rhAmpSeq	61.17	35.85	0	0	16.09	0.44	1.35	1.37	0.34	0.41	3.72	0.17	0.77	0	0	2.18	4.93	0.9	0.43	0.43	0.6	0.18	0.08	0.46	0.18	0.15	2.49	0.46	4.31	0.2	0	0.21	0.47	0.7	0.09	0.23	0.36	1.65	0.34	0.2	0.11	0.07	0.37	0	0.07	0.2	0.09
	rhAmpSeq significant loci Indel frequency distribution (%)
	Cas9	81.69	19.13	0.63	0.35	0.79	0.38	0.16	0.35	0.37	0.34
	Cas9 + TIEs	65.79	39.59	2.04	0.24	1.24	0.27	3.28	0.8	1.58	0.74	0.89	0.48	0.93	0.19	0.26	1.03	0.93	0.25	0.46	1	0.47	0.16	0.19	1.04	0.95	0.12	0.29	0.16	0.19	0.27	0.27
	Cas9 + ssODN	44.13	15.01	0.25	0.62	0.32	0.21	0.26	0.35
	Cas9 + ssODN + Inhibitor	25.52	31.69	1.47	0.61	0.8	1.81	0.96	0.96	0.59	0.94	0.19	0.25	0.64	0.13	0.45	0.54	0.51	0.95	0.15	0.37	0.93	0.14	0.28
	TQ-rhAmpSeq significant loci Indel frequency distribution (%)
	Cas9	80.99	18.41	2.78	0.56	0.63	0.16	0.59	0.32
	Cas9 + TIEs	61.17	35.85	16.09	0.44	1.35	1.37	0.41	3.72	0.77	2.18	4.93	0.9	0.6	0.18	2.49	0.47	0.7	1.65	0.34	0.2	0.13	0.62	0.17	0.62	0.17	0.35	0.68	1.03	1.46	0.14	0.2	0.13	0.3	0.27
	Cas9 + ssODN	29.67	12.27	3.38	0.47	0.15	0.2	0.54
	Cas9 + ssODN + Inhibitor	16.34	26.7	10.31	0.43	0.94	3.45	0.39	2.85	0.43	0.73	0.24	1.73	3.4	0.31	0.54	0.61	0.53	0.95	0.34	0.29
Fig. 4e	Cas9
		OnT	1	2	3	4	5	6	7	8	9	10	11	12	13	14	15	16	17	18	19	20
	ONT		0.539		0.0161	0.1814	0	0	0.1076	0	0	0	0	0.0419	0	0	0	0.0156	0	0	0	0
	1				0	0.0815	0.0256	0	0	0	0	0	0	0	0	0.6049	2.9855	0	0	0.3266	0	0
	2
	3					0	0	0	0	0	0	0	0	0	0	0	0	0	0	0	0	0
	4						0	0.498	0	1.3184	0	0	0	0	0	0	0	0	0	0	0	0.0757
	5							0	0	0	0	0	0	0	0	0	0.2566	0	0	0	0	0
	6								0	0.2065	0	0	0	0	0	0	0	0	0	0	0	0
	7									0	0	0	0	0	0	0	0.2647	0	0	0	0	0
	8										0.214	0	0	0	0	0.2049	0	0	0	0	0	0
	9											0	0	0	0	0	0	0	0	0	0	0
	10												0	0	0.7851	0	0	0	0	0	0	0
	11													0	0	0	0	0	0	0	0	0
	12														0.0214	0	0	0	0	0	0	0.0111
	13															0.8846	0.938	0	0	0	0	0
	14																0	0	0	0	0	0
	15																	0	0	0.6169	0	0
	16																		0	0.0685	0	0
	17																			0	0	0
	18																				0	0
	19																					0
	20
	Cas9 + IN
		OnT	1	2	3	4	5	6	7	8	9	10	11	12	13	14	15	16	17	18	19	20
	ONT		7.7746		1.4627	2.0359	0.0937	0	0.9264	0.0529	0.0712	0.4674	0	0.4196	0.7506	0.1556	0.2389	0.3624	0.1409	0.0446	0	0.0441
	1				0.8517	1.9245	0.0557	0.1455	0.3885	0	0.1142	0.4383	0	0.0697	0.662	0.11	0	0.2386	0.2773	0	0	0.0689
	2
	3					0.8398	0	0	0.0738	0	0	0.2027	0	0.0383	0	0	0	0.1665	0	0	0	0
	4						0	0	0.3912	0	0.0378	0.643	0	0	0.3318	0	0	0	0.0729	0.1077	0	0
	5							0	0	0	0	0	0	0	0	0	0	0	0.0562	0	0	0
	6								0	0	0	0	0.0357	0	0	0	0	0	0	0	0	0
	7									0.0161	0	0.092	0	0	0	0.0557	0	0.0222	0	0	0	0.0125
	8										0.0961	0	0	0.0323	0	0.119	0	0.1148	0	0	0	0
	9											0	0	0	0	0	0	0	0	0	0	0
	10												0	0.0275	0	0	0	0	0.0447	0	0	0
	11													0	0	0	0	0	0	0	0	0
	12														0.0744	0.0189	0	0	0	0	0	0
	13															0.304	0.1505	0.0515	0	0	0	0.0299
	14																0	0	0	0	0	0
	15																	0	0	0.1366	0.0237	0
	16																		0	0	0	0
	17																			0	0	0
	18																				0	0
	19																					0
	20
	Loci ID	Chromosome	Genomic co-ordinates (hg38)
	ONT	chr3	46373016
	OFT_1	chr13	24886322
	OFT_2	chr22	29074049
	OFT_3	chr1	31944395
	OFT_4	chr19	35352884
	OFT_5	chr3	58526039
	OFT_6	chr11	396536
	OFT_7	chr22	42927118
	OFT_8	chr3	128344236
	OFT_9	chr19	54210995
	OFT_10	chr6	34176633
	OFT_11	chr3	129620969
	OFT_12	chr3	138188217
	OFT_13	chr10	11712674
	OFT_14	chr5	172700617
	OFT_15	chr7	131641613
	OFT_16	chr12	109618166
	OFT_17	chr18	26644459
	OFT_18	chr19	47492441
	OFT_19	chr2	218324126
	OFT_20	chr15	64815606
Fig. 4f	Condition	Total	On-target to Off-target	Accumulated On-target to Off-target (%)	Accumulated Off-target to Off-target (%)	Off-target to Off-target
	Cas9	26	6	0.9016	10.3885	20
	Cas9 + TIEs	61	16	15.0415	9.7647	45
	Cas9 + ssODN	8	3	0.320754	0.721364	5
	Cas9 + TIEs + ssODN	47	17	5.55759	5.98012	30
	Condition	On-target to Off-target		Off-target to off-target
		Loci identified (#)	% of total On-target to Off-target	Loci identified (#)	% of total Off-target to Off-target
	Cas9	6	31.5789	20	11.6959
	Cas9+TIEs	16	84.2105	45	26.3158
	Cas9+ssODN	3	15.7895	5	2.92398
	Cas9+TIEs+ssODN	17	89.4737	30	17.5439
	Total possible translocation permutations	19		171
[truncated: 112 more columns]

## Sheet: Fig. 5
Fig. 5a	CAST-Seq hits (#.)													CAST-Seq Allele Frequency (%)
	Chromosome	Genomic co-ordinates Start	Genomic co-ordinates End	Cas9 Rep. 1	Cas9 Rep. 2	Cas9 + TIEs Rep. 1	Cas9 + TIEs Rep. 2	HiFi-Cas9 Rep. 1	HiFi-Cas9 Rep. 2	HiFi-Cas9 + TIEs Rep. 1	HiFi-Cas9 + TIEs Rep. 2	Classification		Cas9	Cas9 + TIEs	HiFi-Cas9	HiFi-Cas9 + TIEs
	chrX	48628752	48704788	6124	9590	10473	8281	6518	10992	12266	9659	On-target		5.18562	6.18882	5.7783	5.7783
	chr2	197118833	197123575	6	26	959	763	0	0	0	0	OMT		0.01056	0.56826	0	0
	chr5	178280357	178283217	6	0	372	297	0	0	1	0	OMT		0.00198	0.22077	0	0
	chrX	136645982	136649013	0	0	92	101	1	0	71	46	Contaminant		0	0.06369	0.00033	0.00033
	chrX	48709495	48720084	9	8	28	10	1	2	46	5	OMT		0.00561	0.01254	0.00099	0.00099
	chrX	49106704	49107365	6	1	2	4	0	0	3	0	HMT		0.00231	0.00198	0	0
	chrX	48728167	48730036	1	8	0	0	15	0	0	0	NBS		0.00297	0	0.00495	0.00495
	chr7	142791983	142794212	0	0	24	10	0	0	1	12	Contaminant		0	0.01122	0	0
	chrX	48722261	48725496	0	0	1	1	3	8	0	1	OMT		0	0.00066	0.00363	0.00363
	chr19	55115743	55115774	0	0	4	3	0	0	5	9	Contaminant		0	0.00231	0	0
	chr14	22547117	22547546	0	0	2	12	0	0	2	1	Contaminant		0	0.00462	0	0
	chrX	48745131	48749007	1	0	4	0	0	0	9	1	HMT		0.00033	0.00132	0	0
	chrX	48622257	48625650	0	0	2	6	0	3	1	3	HMT		0	0.00264	0.00099	0.00099
	chr22	41893029	41893046	0	0	4	4	0	0	1	2	OMT		0	0.00264	0	0
	chrX	48614761	48617676	4	0	0	1	0	3	0	1	OMT		0.00132	0.00033	0.00099	0.00099
	chrX	48732768	48734480	0	0	4	0	0	0	0	3	HMT		0	0.00132	0	0
	chr5	154993007	154993050	2	0	2	4	1	1	11	3	NBS		0.00066	0.00198	0.00066	0.00066
Fig. 5b	Condition	5' ~1.5kb					5' <50bp					3' <50bp					3' ~1.5kb
		Rep. 1	Rep. 2	Rep. 3	Avg.	Std dev.	Rep. 1	Rep. 2	Rep. 3	Avg.	Std dev.	Rep. 1	Rep. 2	Rep. 3	Avg.	Std dev.	Rep. 1	Rep. 2	Rep. 3	Avg.	Std dev.
	UT	-2.9	-0.5	3.4	0	2.59615	0.9	1.5	-2.4	0	1.71464	0.4	1.5	-2	-0.0333333	1.46135	-2.1	-0.1	2.2	0	1.75689
	Cas9	-5.7	-6.8	-6.7	-6.4	0.496655	-20.1	-16.7	-17.7	-18.1667	1.42673	-21.6	-19	-17.9	-19.5	1.55134	-5.6	-7.2	-8.2	-7	1.07083
	Cas9 + IN	-30	-28.7	-28.5	-29.0667	0.664998	-49.61	-49.13	-49.42	-49.3867	0.197372	-47.61	-48.14	-47.94	-47.8967	0.21853	-25.9	-25.5	-28.7	-26.7	1.42361
	HF-Cas9	-8.7	-5.3	-6	-6.66667	1.46591	-21.1	-20.1	-17.3	-19.5	1.60831	-23.9	-22.1	-18.5	-21.5	2.24499	-8.4	-3.8	-5.6	-5.93333	1.89268
	HF-Cas9 + IN	-28.9	-34.7	-29.4	-31	2.62425	-53.9	-50.6	-52.4	-52.3	1.34907	-50.2	-47	-48.5	-48.5667	1.30724	-26.8	-29	-29.2	-28.3333	1.0873
Fig. 5c		Condition	Total Sites	Total Hits	On-Target Hits	OMT sites	OMT sig hits	HMT sites	HMT sig hits	NBS sites	NBS sig hits	OMT sites	HMT sites	NBS sites
	WAS	WT_hits	9	6162	6124	0	0	6	35	2	3	1	3	1
	WAS	WT_dup_hits	7	9635	9590	1	1	3	35	2	9
	WAS	WT_IN_hits	18	11987	10473	3	17	9	1374	4	31	3	7	5
	WAS	WT_IN_dup_hits	19	9506	8281	2	5	8	1085	8	135
	WAS	HF_hits	9	6546	6518	0	0	3	6	5	22	1	2	2
	WAS	HF_dup_hits	8	11013	10992	0	0	4	16	3	5
	WAS	HF_IN_hits	15	12423	12266	1	1	5	60	8	96	2	3	4
	WAS	HF_IN_dup_hits	16	9753	9659	1	2	7	19	7	73
Fig. 5d		CAST-Seq alleles (%)
		CAST-seq Cas9		HR CAST-seq Cas9		CAST-seq HiFi Cas9		HR CAST-seq HiFi Cas9
	On target Large deletions	16.2548	25.4316	31.282	24.7347	17.2686	29.0696	32.5598	25.5557
	WAS/Chr2	0.008	0.0346667	1.28133	1.02133	0	0	0	0
	WAS/Chr5	0.008	0	0.496	0.396	0	0	0.00133333	0
	WAS/Chr22	0	0	0.00533333	0.00533333	0	0	0.00133333	0.00266667
	WAS/CD40L	0	0	0.242885	0.266646	0.00264006	0	0.187444	0.121443
	WAS/TRBC1	0	0	0.0333333	0.02	0	0	0.00266667	0.0186667
	WAS/TRAC	0	0	0.00266667	0.016	0	0	0.00266667	0.00133333
	WAS/AAVS1	0	0	0.00533333	0.004	0	0	0.00666667	0.012
Fig. 5e		NGS Indels (%)
		UT	Cas9	Cas9 + TIEs	HiFi-Cas9	HiFi-Cas9 + TIEs
	CD40L	0.37	0.93	1.38	0.63	0.74
	TRBC1	0.04	0.15	0.21	0.15	0.09
	TRAC	0.04	0.11	0.08	0.08	0.09
	AAVS1	0.05	0.04	0.04	0.02	0.04
Fig. 5g		Relative read abundance (%)
	Expected sgRNA	80.63
	5' truncations	0.25
	Single substitutions	6.62
	Double substitutions	0.59
	Contaminating sgRNA	2.17
	Other	9.74
Fig. 5h		Relative identity score	Reads (#.)
	WAS	100	1091799
	Intended_sgRNA_variant	85	27330
	CD40L	28.5	13336
	AAVS1	12	7772
	TRB,TRBC2	26.5	6647
	TRA,TRAC	13.5	470
	TRA,TRAC	21	640
	DMD	11	193
Fig. 5i		Relative abundance (%)
	CD40L	46
	AAVS1	26.7
	TRAC	3.8
	TRBC1	22.8
	DMD	0.7

## Sheet: Supp. Fig. 1
			Viable cells (%)
Supplementary Fig. 1a	Condition		Rep. 1	Rep. 2
	Mock		85	93
	Cas9		89	91
	RNP + inhibitors		90	95
	RNP + ssODN		85	92
	RNP + inhibitors + ssODN		72	84
	HF-Cas9		77	84
	HF-RNP + inhibitors		89	91
	HF-RNP + ssODN		90	92
	HF-RNP + inhibitors + ssODN		95	91
Supplementary Fig. 1b	Condition	Sense ssODN integration					Anti-sense ssODN integration
		Rep. 1	Rep. 2	Rep. 3	Avg.	Std dev.	Rep. 1	Rep. 2	Rep. 3	Avg.	Std dev.
	RNP + ssODN	29.11	29.98	29.11	29.4	0.410122	0.18	0.24	0.22	0.213333	0.0249444
	RNP + IN + ssODN	31.58	30.69	31.58	31.2833	0.41955	0.27	0.17	0.14	0.193333	0.0555778
	HFRNP + ssODN	18.29	17	18.35	17.88	0.622736	0.12	0.21	0.13	0.153333	0.0402768
	HFRNP + ssODN + IN	28.88	29.79	29.79	29.4867	0.428978	0.1	0.16	0.05	0.103333	0.0449691
Supplementary Fig. 1d	Condition	5' ~1.5kb					5' <50bp					3' <50bp					3' ~1.5kb
		Rep. 1	Rep. 2	Rep. 3	Avg.	Std dev.	Rep. 1	Rep. 2	Rep. 3	Avg.	Std dev.	Rep. 1	Rep. 2	Rep. 3	Avg.	Std dev.	Rep. 1	Rep. 2	Rep. 3	Avg.	Std dev.
	UT	3.59	0.9	-4.48	0.00333333	3.35502	-1.5	-2.9	4.4	0	3.16333	-1.2	-3	4.2	0	3.05941	2.08	0.7	-2.8	-0.00666667	2.05396
	HFCas9	-0.95	0.96	-0.4	-0.13	0.802787	-16.4	-16	-17.5	-16.6333	0.63421	-12.8	-12.6	-14.8	-13.4	0.993311	3.1	2.82	3.1	3.00667	0.131993
	HFCas9 + IN	-10.77	-11.84	-15.38	-12.6633	1.97001	-29.16	-26.86	-26.02	-27.3467	1.32729	-23.38	-22.7	-20.3	-22.1267	1.32114	-5.94	-7.6	-9.53	-7.69	1.46699
	HFCas9 + ssODN	-0.48	0.83	-0.06	0.0966667	0.546158	-12.96	-16.32	-17.5	-15.5933	1.92335	-9.28	-12.65	-12.65	-11.5267	1.58863	2.07	3.65	4.1	3.27333	0.870492
	HFCas9 + IN + ssODN	-2.35	-2.6	-4.86	-3.27	1.12892	-20.55	-22.39	-24.6	-22.5133	1.6557	-15.28	-17.42	-20.33	-17.6767	2.06963	1.08	1.34	0.56	0.993333	0.324277
	HiFi-Cas9 + ssODN
	chr3	46371363	4517	0.922778	0.984417	0.989339	0.98642	0.986726	0.0155831	0.0106608	0.0135795
	chr3	46371364	4580	0.935649	0.988345	0.994852	0.992055	0.991751	0.0116555	0.00514786	0.00794492
	chr3	46371365	4542	0.927886	0.985975	0.991527	0.988656	0.98872	0.0140245	0.0084731	0.0113436
	chr3	46371366	4541	0.927681	0.985913	0.991439	0.988567	0.98864	0.0140868	0.00856061	0.011433
	chr3	46371367	4540	0.927477	0.985851	0.991352	0.988478	0.98856	0.0141492	0.00864812	0.0115224
	chr3	46371368	4547	0.928907	0.986287	0.991964	0.989104	0.989118	0.0137128	0.00803557	0.0108964
	chr3	46371369	4571	0.93381	0.987783	0.994065	0.99125	0.991033	0.0122166	0.00593542	0.00874986
	chr3	46371370	4561	0.931767	0.98716	0.99319	0.990356	0.990235	0.01284	0.00681048	0.00964424
	chr3	46371371	4555	0.930541	0.986786	0.992664	0.989819	0.989757	0.013214	0.00733552	0.0101809
	chr3	46371372	4544	0.928294	0.9861	0.991702	0.988835	0.988879	0.0138998	0.00829809	0.0111647
	chr3	46371373	4546	0.928703	0.986225	0.991877	0.989014	0.989039	0.0137751	0.00812308	0.0109858
	chr3	46371374	4552	0.929928	0.986599	0.992402	0.989551	0.989517	0.0134011	0.00759804	0.0104492
	chr3	46371375	4563	0.932176	0.987285	0.993365	0.990535	0.990395	0.0127153	0.00663547	0.00946536
	chr3	46371376	4551	0.929724	0.986537	0.992314	0.989461	0.989437	0.0134634	0.00768555	0.0105386
	chr3	46371377	4548	0.929111	0.98635	0.992052	0.989193	0.989198	0.0136504	0.00794806	0.0108069
	chr3	46371378	4548	0.929111	0.98635	0.992052	0.989193	0.989198	0.0136504	0.00794806	0.0108069
	chr3	46371379	4543	0.92809	0.986038	0.991614	0.988746	0.988799	0.0139622	0.0083856	0.0112541
	chr3	46371380	4572	0.934014	0.987846	0.994152	0.99134	0.991112	0.0121542	0.00584791	0.00866042
	chr3	46371381	4549	0.929316	0.986412	0.992139	0.989283	0.989278	0.0135881	0.00786056	0.0107175
	chr3	46371382	4535	0.926456	0.985539	0.990914	0.98803	0.988161	0.0144609	0.00908565	0.0119696
	chr3	46371383	4536	0.92666	0.985601	0.991002	0.98812	0.988241	0.0143986	0.00899814	0.0118802
	chr3	46371384	4538	0.927068	0.985726	0.991177	0.988299	0.988401	0.0142739	0.00882313	0.0117013
	chr3	46371385	4540	0.927477	0.985851	0.991352	0.988478	0.98856	0.0141492	0.00864812	0.0115224
	chr3	46371386	4542	0.927886	0.985975	0.991527	0.988656	0.98872	0.0140245	0.0084731	0.0113436
	chr3	46371387	4545	0.928498	0.986163	0.991789	0.988925	0.988959	0.0138375	0.00821058	0.0110752
	chr3	46371388	4553	0.930133	0.986661	0.992489	0.98964	0.989597	0.0133387	0.00751053	0.0103597
	chr3	46371389	4530	0.925434	0.985227	0.990477	0.987583	0.987762	0.0147726	0.00952318	0.0124168
	chr3	46371390	4529	0.92523	0.985165	0.990389	0.987494	0.987683	0.014835	0.00961068	0.0125062
	chr3	46371391	4530	0.925434	0.985227	0.990477	0.987583	0.987762	0.0147726	0.00952318	0.0124168
	chr3	46371392	4539	0.927273	0.985788	0.991264	0.988388	0.98848	0.0142115	0.00873562	0.0116119
	chr3	46371393	4531	0.925638	0.98529	0.990564	0.987673	0.987842	0.0147103	0.00943567	0.0123274
	chr3	46371394	4511	0.921553	0.984043	0.988814	0.985884	0.986247	0.0159571	0.0111858	0.0141161
	chr3	46371395	4503	0.919918	0.983544	0.988114	0.985168	0.985609	0.0164559	0.0118858	0.0148316
	chr3	46371396	4503	0.919918	0.983544	0.988114	0.985168	0.985609	0.0164559	0.0118858	0.0148316
	chr3	46371397	4509	0.921144	0.983918	0.988639	0.985705	0.986087	0.0160818	0.0113608	0.014295
	chr3	46371398	4526	0.924617	0.984978	0.990127	0.987225	0.987443	0.015022	0.0098732	0.0127746
	chr3	46371399	4550	0.92952	0.986474	0.992227	0.989372	0.989358	0.0135258	0.00777305	0.0106281
	chr3	46371400	4521	0.923596	0.984666	0.989689	0.986778	0.987045	0.0153337	0.0103107	0.0132218
	chr3	46371401	4532	0.925843	0.985352	0.990652	0.987762	0.987922	0.0146479	0.00934817	0.0122379
	chr3	46371402	4534	0.926251	0.985477	0.990827	0.987941	0.988082	0.0145232	0.00917315	0.0120591
	chr3	46371403	4527	0.924821	0.98504	0.990214	0.987315	0.987523	0.0149596	0.0097857	0.0126851
	chr3	46371404	4520	0.923391	0.984604	0.989602	0.986689	0.986965	0.0153961	0.0103982	0.0133112
	chr3	46371405	4511	0.921553	0.984043	0.988814	0.985884	0.986247	0.0159571	0.0111858	0.0141161
	chr3	46371406	4507	0.920735	0.983793	0.988464	0.985526	0.985928	0.0162065	0.0115358	0.0144739
	chr3	46371407	4510	0.921348	0.983981	0.988727	0.985794	0.986167	0.0160195	0.0112733	0.0142056
	chr3	46371408	4517	0.922778	0.984417	0.989339	0.98642	0.986726	0.0155831	0.0106608	0.0135795
	chr3	46371409	4527	0.924821	0.98504	0.990214	0.987315	0.987523	0.0149596	0.0097857	0.0126851
	chr3	46371410	4513	0.921961	0.984168	0.988989	0.986063	0.986407	0.0158325	0.0110108	0.0139373
	chr3	46371411	4519	0.923187	0.984542	0.989514	0.986599	0.986885	0.0154584	0.0104857	0.0134006
	chr3	46371412	4493	0.917875	0.982921	0.987239	0.984274	0.984811	0.0170793	0.0127609	0.015726
	chr3	46371413	4488	0.916854	0.982609	0.986802	0.983827	0.984412	0.017391	0.0131984	0.0161732
	chr3	46371414	4463	0.911747	0.98105	0.984614	0.981591	0.982418	0.0189496	0.0153861	0.0184091
	chr3	46371415	4463	0.911747	0.98105	0.984614	0.981591	0.982418	0.0189496	0.0153861	0.0184091
	chr3	46371416	4492	0.917671	0.982858	0.987152	0.984185	0.984731	0.0171417	0.0128484	0.0158154
	chr3	46371417	4487	0.91665	0.982547	0.986714	0.983737	0.984333	0.0174534	0.013286	0.0162626
	chr3	46371418	4525	0.924413	0.984916	0.990039	0.987136	0.987364	0.0150843	0.00996071	0.012864
	chr3	46371419	4525	0.924413	0.984916	0.990039	0.987136	0.987364	0.0150843	0.00996071	0.012864
	chr3	46371420	4510	0.921348	0.983981	0.988727	0.985794	0.986167	0.0160195	0.0112733	0.0142056
	chr3	46371421	4510	0.921348	0.983981	0.988727	0.985794	0.986167	0.0160195	0.0112733	0.0142056
	chr3	46371422	4519	0.923187	0.984542	0.989514	0.986599	0.986885	0.0154584	0.0104857	0.0134006
	chr3	46371423	4549	0.929316	0.986412	0.992139	0.989283	0.989278	0.0135881	0.00786056	0.0107175
	chr3	46371424	4547	0.928907	0.986287	0.991964	0.989104	0.989118	0.0137128	0.00803557	0.0108964
	chr3	46371425	4546	0.928703	0.986225	0.991877	0.989014	0.989039	0.0137751	0.00812308	0.0109858
	chr3	46371426	4544	0.928294	0.9861	0.991702	0.988835	0.988879	0.0138998	0.00829809	0.0111647
	chr3	46371427	4573	0.934219	0.987908	0.99424	0.991429	0.991192	0.0120919	0.00576041	0.00857099
	chr3	46371428	4559	0.931359	0.987035	0.993015	0.990177	0.990076	0.0129647	0.00698549	0.00982312
	chr3	46371429	4558	0.931154	0.986973	0.992927	0.990087	0.989996	0.013027	0.007073	0.00991255
	chr3	46371430	4553	0.930133	0.986661	0.992489	0.98964	0.989597	0.0133387	0.00751053	0.0103597
	chr3	46371431	4545	0.928498	0.986163	0.991789	0.988925	0.988959	0.0138375	0.00821058	0.0110752
	chr3	46371432	4543	0.92809	0.986038	0.991614	0.988746	0.988799	0.0139622	0.0083856	0.0112541
	chr3	46371433	4545	0.928498	0.986163	0.991789	0.988925	0.988959	0.0138375	0.00821058	0.0110752
	chr3	46371434	4548	0.929111	0.98635	0.992052	0.989193	0.989198	0.0136504	0.00794806	0.0108069
	chr3	46371435	4534	0.926251	0.985477	0.990827	0.987941	0.988082	0.0145232	0.00917315	0.0120591
	chr3	46371436	4539	0.927273	0.985788	0.991264	0.988388	0.98848	0.0142115	0.00873562	0.0116119
	chr3	46371437	4545	0.928498	0.986163	0.991789	0.988925	0.988959	0.0138375	0.00821058	0.0110752
	chr3	46371438	4551	0.929724	0.986537	0.992314	0.989461	0.989437	0.0134634	0.00768555	0.0105386
	chr3	46371439	4551	0.929724	0.986537	0.992314	0.989461	0.989437	0.0134634	0.00768555	0.0105386
	chr3	46371440	4544	0.928294	0.9861	0.991702	0.988835	0.988879	0.0138998	0.00829809	0.0111647
	chr3	46371441	4540	0.927477	0.985851	0.991352	0.988478	0.98856	0.0141492	0.00864812	0.0115224
	chr3	46371442	4544	0.928294	0.9861	0.991702	0.988835	0.988879	0.0138998	0.00829809	0.0111647
	chr3	46371443	4539	0.927273	0.985788	0.991264	0.988388	0.98848	0.0142115	0.00873562	0.0116119
	chr3	46371444	4530	0.925434	0.985227	0.990477	0.987583	0.987762	0.0147726	0.00952318	0.0124168
	chr3	46371445	4527	0.924821	0.98504	0.990214	0.987315	0.987523	0.0149596	0.0097857	0.0126851
	chr3	46371446	4513	0.921961	0.984168	0.988989	0.986063	0.986407	0.0158325	0.0110108	0.0139373
	chr3	46371447	4520	0.923391	0.984604	0.989602	0.986689	0.986965	0.0153961	0.0103982	0.0133112
	chr3	46371448	4525	0.924413	0.984916	0.990039	0.987136	0.987364	0.0150843	0.00996071	0.012864
	chr3	46371449	4508	0.92094	0.983856	0.988552	0.985616	0.986008	0.0161442	0.0114483	0.0143844
	chr3	46371450	4511	0.921553	0.984043	0.988814	0.985884	0.986247	0.0159571	0.0111858	0.0141161
	chr3	46371451	4509	0.921144	0.983918	0.988639	0.985705	0.986087	0.0160818	0.0113608	0.014295
	chr3	46371452	4503	0.919918	0.983544	0.988114	0.985168	0.985609	0.0164559	0.0118858	0.0148316
	chr3	46371453	4496	0.918488	0.983108	0.987502	0.984542	0.985051	0.0168923	0.0124984	0.0154577
	chr3	46371454	4505	0.920327	0.983669	0.988289	0.985347	0.985768	0.0163312	0.0117108	0.0146528
	chr3	46371455	4511	0.921553	0.984043	0.988814	0.985884	0.986247	0.0159571	0.0111858	0.0141161
	chr3	46371456	4515	0.92237	0.984292	0.989164	0.986242	0.986566	0.0157078	0.0108358	0.0137584
	chr3	46371457	4518	0.922983	0.984479	0.989427	0.98651	0.986805	0.0155207	0.0105733	0.0134901
	chr3	46371458	4518	0.922983	0.984479	0.989427	0.98651	0.986805	0.0155207	0.0105733	0.0134901
	chr3	46371459	4514	0.922165	0.98423	0.989077	0.986152	0.986486	0.0157701	0.0109233	0.0138478
	chr3	46371460	4519	0.923187	0.984542	0.989514	0.986599	0.986885	0.0154584	0.0104857	0.0134006
	chr3	46371461	4539	0.927273	0.985788	0.991264	0.988388	0.98848	0.0142115	0.00873562	0.0116119
	chr3	46371462	4536	0.92666	0.985601	0.991002	0.98812	0.988241	0.0143986	0.00899814	0.0118802
	chr3	46371463	4543	0.92809	0.986038	0.991614	0.988746	0.988799	0.0139622	0.0083856	0.0112541
	chr3	46371464	4537	0.926864	0.985664	0.991089	0.988209	0.988321	0.0143362	0.00891063	0.0117907
	chr3	46371465	4537	0.926864	0.985664	0.991089	0.988209	0.988321	0.0143362	0.00891063	0.0117907
	chr3	46371466	4534	0.926251	0.985477	0.990827	0.987941	0.988082	0.0145232	0.00917315	0.0120591
	chr3	46371467	4528	0.925026	0.985103	0.990302	0.987404	0.987603	0.0148973	0.00969819	0.0125957
	chr3	46371468	4538	0.927068	0.985726	0.991177	0.988299	0.988401	0.0142739	0.00882313	0.0117013
	chr3	46371469	4541	0.927681	0.985913	0.991439	0.988567	0.98864	0.0140868	0.00856061	0.011433
	chr3	46371470	4515	0.92237	0.984292	0.989164	0.986242	0.986566	0.0157078	0.0108358	0.0137584
	chr3	46371471	4504	0.920123	0.983606	0.988202	0.985258	0.985689	0.0163935	0.0117983	0.0147422
	chr3	46371472	4499	0.919101	0.983295	0.987764	0.984811	0.98529	0.0167053	0.0122359	0.0151894
	chr3	46371473	4505	0.920327	0.983669	0.988289	0.985347	0.985768	0.0163312	0.0117108	0.0146528
	chr3	46371474	4501	0.91951	0.983419	0.987939	0.984989	0.985449	0.0165806	0.0120609	0.0150105
	chr3	46371475	4492	0.917671	0.982858	0.987152	0.984185	0.984731	0.0171417	0.0128484	0.0158154
	chr3	46371476	4489	0.917058	0.982671	0.986889	0.983916	0.984492	0.0173287	0.0131109	0.0160838
	chr3	46371477	4475	0.914198	0.981799	0.985664	0.982664	0.983376	0.0182015	0.014336	0.0173359
	chr3	46371478	4462	0.911542	0.980988	0.984526	0.981501	0.982339	0.0190119	0.0154736	0.0184986
	chr3	46371479	4462	0.911542	0.980988	0.984526	0.981501	0.982339	0.0190119	0.0154736	0.0184986
	chr3	46371480	4463	0.911747	0.98105	0.984614	0.981591	0.982418	0.0189496	0.0153861	0.0184091
	chr3	46371481	4459	0.91093	0.980801	0.984264	0.981233	0.982099	0.019199	0.0157361	0.0187669
	chr3	46371482	4469	0.912972	0.981424	0.985139	0.982127	0.982897	0.0185755	0.0148611	0.0178725
	chr3	46371483	4454	0.909908	0.980489	0.983826	0.980786	0.981701	0.0195107	0.0161737	0.0192141
	chr3	46371484	4440	0.907048	0.979617	0.982601	0.979534	0.980584	0.0203835	0.0173987	0.0204662
	chr3	46371485	4447	0.908478	0.980053	0.983214	0.98016	0.981142	0.0199471	0.0167862	0.0198401
	chr3	46371486	4443	0.907661	0.979804	0.982864	0.979802	0.980823	0.0201965	0.0171362	0.0201979
	chr3	46371487	4442	0.907457	0.979741	0.982776	0.979713	0.980743	0.0202588	0.0172237	0.0202873
	chr3	46371488	4443	0.907661	0.979804	0.982864	0.979802	0.980823	0.0201965	0.0171362	0.0201979
	chr3	46371489	4443	0.907661	0.979804	0.982864	0.979802	0.980823	0.0201965	0.0171362	0.0201979
	chr3	46371490	4429	0.904801	0.978931	0.981639	0.97855	0.979706	0.0210693	0.0183613	0.02145
	chr3	46371491	4407	0.900306	0.977559	0.979714	0.976582	0.977952	0.0224408	0.0202865	0.0234177
	chr3	46371492	4402	0.899285	0.977247	0.979276	0.976135	0.977553	0.0227525	0.020724	0.0238648
	chr3	46371493	4397	0.898264	0.976936	0.978838	0.975688	0.977154	0.0230642	0.0211615	0.024312
	chr3	46371494	4386	0.896016	0.97625	0.977876	0.974704	0.976277	0.02375	0.0221241	0.0252959
	chr3	46371495	4377	0.894178	0.975689	0.977088	0.973899	0.975559	0.0243111	0.0229116	0.0261008
	chr3	46371496	4367	0.892135	0.975065	0.976213	0.973005	0.974761	0.0249345	0.0237867	0.0269952
	chr3	46371497	4356	0.889888	0.97438	0.975251	0.972021	0.973884	0.0256203	0.0247493	0.027979
	chr3	46371498	4359	0.890501	0.974567	0.975513	0.972289	0.974123	0.0254333	0.0244868	0.0277107
	chr3	46371499	4356	0.889888	0.97438	0.975251	0.972021	0.973884	0.0256203	0.0247493	0.027979
	chr3	46371500	4356	0.889888	0.97438	0.975251	0.972021	0.973884	0.0256203	0.0247493	0.027979
	chr3	46371501	4365	0.891726	0.974941	0.976038	0.972826	0.974602	0.0250592	0.0239617	0.027174
	chr3	46371502	4362	0.891113	0.974754	0.975776	0.972558	0.974362	0.0252463	0.0242242	0.0274424
	chr3	46371503	4372	0.893156	0.975377	0.976651	0.973452	0.97516	0.0246228	0.0233492	0.026548
	chr3	46371504	4365	0.891726	0.974941	0.976038	0.972826	0.974602	0.0250592	0.0239617	0.027174
	chr3	46371505	4364	0.891522	0.974878	0.975951	0.972737	0.974522	0.0251216	0.0240492	0.0272635
	chr3	46371506	4364	0.891522	0.974878	0.975951	0.972737	0.974522	0.0251216	0.0240492	0.0272635
	chr3	46371507	4360	0.890705	0.974629	0.975601	0.972379	0.974203	0.0253709	0.0243993	0.0276212
	chr3	46371508	4350	0.888662	0.974006	0.974726	0.971484	0.973405	0.0259944	0.0252743	0.0285156
	chr3	46371509	4366	0.891931	0.975003	0.976126	0.972915	0.974681	0.0249969	0.0238742	0.0270846
	chr3	46371510	4361	0.890909	0.974691	0.975688	0.972468	0.974283	0.0253086	0.0243117	0.0275318
	chr3	46371511	4361	0.890909	0.974691	0.975688	0.972468	0.974283	0.0253086	0.0243117	0.0275318
	chr3	46371512	4357	0.890092	0.974442	0.975338	0.97211	0.973964	0.025558	0.0246618	0.0278895
	chr3	46371513	4345	0.88764	0.973694	0.974288	0.971037	0.973006	0.0263061	0.0257118	0.0289628
	chr3	46371514	4341	0.886823	0.973445	0.973938	0.970679	0.972687	0.0265555	0.0260619	0.0293206
	chr3	46371515	4338	0.88621	0.973258	0.973676	0.970411	0.972448	0.0267425	0.0263244	0.0295889
	chr3	46371516	4378	0.894382	0.975751	0.977176	0.973989	0.975639	0.0242488	0.0228241	0.0260114
	chr3	46371517	4375	0.893769	0.975564	0.976913	0.97372	0.975399	0.0244358	0.0230867	0.0262797
	chr3	46371518	4373	0.893361	0.97544	0.976738	0.973541	0.97524	0.0245605	0.0232617	0.0264585
	chr3	46371519	4386	0.896016	0.97625	0.977876	0.974704	0.976277	0.02375	0.0221241	0.0252959
	chr3	46371520	4384	0.895608	0.976125	0.977701	0.974525	0.976117	0.0238747	0.0222991	0.0254747
	chr3	46371521	4381	0.894995	0.975938	0.977438	0.974257	0.975878	0.0240617	0.0225616	0.025743
	chr3	46371522	4373	0.893361	0.97544	0.976738	0.973541	0.97524	0.0245605	0.0232617	0.0264585
	chr3	46371523	4373	0.893361	0.97544	0.976738	0.973541	0.97524	0.0245605	0.0232617	0.0264585
	chr3	46371524	4372	0.893156	0.975377	0.976651	0.973452	0.97516	0.0246228	0.0233492	0.026548
	chr3	46371525	4368	0.892339	0.975128	0.976301	0.973094	0.974841	0.0248722	0.0236992	0.0269057
	chr3	46371526	4381	0.894995	0.975938	0.977438	0.974257	0.975878	0.0240617	0.0225616	0.025743
	chr3	46371527	4385	0.895812	0.976188	0.977788	0.974615	0.976197	0.0238124	0.0222116	0.0253853
	chr3	46371528	4384	0.895608	0.976125	0.977701	0.974525	0.976117	0.0238747	0.0222991	0.0254747
	chr3	46371529	4386	0.896016	0.97625	0.977876	0.974704	0.976277	0.02375	0.0221241	0.0252959
	chr3	46371530	4389	0.896629	0.976437	0.978138	0.974972	0.976516	0.023563	0.0218616	0.0250275
	chr3	46371531	4377	0.894178	0.975689	0.977088	0.973899	0.975559	0.0243111	0.0229116	0.0261008
	chr3	46371532	4384	0.895608	0.976125	0.977701	0.974525	0.976117	0.0238747	0.0222991	0.0254747
	chr3	46371533	4374	0.893565	0.975502	0.976826	0.973631	0.97532	0.0244981	0.0231742	0.0263691
	chr3	46371534	4386	0.896016	0.97625	0.977876	0.974704	0.976277	0.02375	0.0221241	0.0252959
	chr3	46371535	4392	0.897242	0.976624	0.978401	0.975241	0.976755	0.023376	0.0215991	0.0247592
	chr3	46371536	4372	0.893156	0.975377	0.976651	0.973452	0.97516	0.0246228	0.0233492	0.026548
	chr3	46371537	4375	0.893769	0.975564	0.976913	0.97372	0.975399	0.0244358	0.0230867	0.0262797
	chr3	46371538	4381	0.894995	0.975938	0.977438	0.974257	0.975878	0.0240617	0.0225616	0.025743
	chr3	46371539	4383	0.895403	0.976063	0.977613	0.974436	0.976037	0.023937	0.0223866	0.0255642
	chr3	46371540	4378	0.894382	0.975751	0.977176	0.973989	0.975639	0.0242488	0.0228241	0.0260114
	chr3	46371541	4372	0.893156	0.975377	0.976651	0.973452	0.97516	0.0246228	0.0233492	0.026548
	chr3	46371542	4370	0.892748	0.975252	0.976476	0.973273	0.975	0.0247475	0.0235242	0.0267269
	chr3	46371543	4381	0.894995	0.975938	0.977438	0.974257	0.975878	0.0240617	0.0225616	0.025743
	chr3	46371544	4375	0.893769	0.975564	0.976913	0.97372	0.975399	0.0244358	0.0230867	0.0262797
	chr3	46371545	4363	0.891318	0.974816	0.975863	0.972647	0.974442	0.0251839	0.0241367	0.0273529
	chr3	46371546	4341	0.886823	0.973445	0.973938	0.970679	0.972687	0.0265555	0.0260619	0.0293206
	chr3	46371547	4329	0.884372	0.972696	0.972888	0.969606	0.97173	0.0273036	0.027112	0.0303938
	chr3	46371548	4316	0.881716	0.971886	0.97175	0.968444	0.970693	0.028114	0.0282495	0.0315565
	chr3	46371549	4315	0.881512	0.971824	0.971663	0.968354	0.970614	0.0281764	0.028337	0.0316459
	chr3	46371550	4325	0.883555	0.972447	0.972538	0.969248	0.971411	0.0275529	0.027462	0.0307516
	chr3	46371551	4318	0.882125	0.972011	0.971925	0.968622	0.970853	0.0279893	0.0280745	0.0313776
	chr3	46371552	4334	0.885393	0.973008	0.973326	0.970053	0.972129	0.0269919	0.0266744	0.0299466
	chr3	46371553	4329	0.884372	0.972696	0.972888	0.969606	0.97173	0.0273036	0.027112	0.0303938
	chr3	46371554	4336	0.885802	0.973133	0.973501	0.970232	0.972289	0.0268672	0.0264994	0.0297677
	chr3	46371555	4327	0.883963	0.972572	0.972713	0.969427	0.971571	0.0274283	0.027287	0.0305727
	chr3	46371556	4339	0.886415	0.97332	0.973763	0.970501	0.972528	0.0266801	0.0262369	0.0294994
	chr3	46371557	4323	0.883146	0.972322	0.972363	0.96907	0.971252	0.0276776	0.027637	0.0309304
	chr3	46371558	4296	0.87763	0.970639	0.97	0.966655	0.969098	0.0293609	0.0299997	0.0333453
	chr3	46371559	4306	0.879673	0.971263	0.970875	0.967549	0.969896	0.0287375	0.0291246	0.0324509
	chr3	46371560	4302	0.878856	0.971013	0.970525	0.967191	0.969577	0.0289868	0.0294746	0.0328086
	chr3	46371561	4319	0.882329	0.972073	0.972013	0.968712	0.970933	0.027927	0.027987	0.0312882
	chr3	46371562	4306	0.879673	0.971263	0.970875	0.967549	0.969896	0.0287375	0.0291246	0.0324509
	chr3	46371563	4303	0.87906	0.971076	0.970613	0.967281	0.969656	0.0289245	0.0293871	0.0327192
	chr3	46371564	4310	0.88049	0.971512	0.971225	0.967907	0.970215	0.0284881	0.0287746	0.0320931
	chr3	46371565	4307	0.879877	0.971325	0.970963	0.967639	0.969975	0.0286751	0.0290371	0.0323614
	chr3	46371566	4321	0.882737	0.972198	0.972188	0.968891	0.971092	0.0278023	0.027812	0.0311093
	chr3	46371567	4308	0.880082	0.971387	0.97105	0.967728	0.970055	0.0286128	0.0289496	0.032272
	chr3	46371568	4302	0.878856	0.971013	0.970525	0.967191	0.969577	0.0289868	0.0294746	0.0328086
	chr3	46371569	4307	0.879877	0.971325	0.970963	0.967639	0.969975	0.0286751	0.0290371	0.0323614
	chr3	46371570	4326	0.883759	0.972509	0.972626	0.969338	0.971491	0.0274906	0.0273745	0.0306621
	chr3	46371571	4332	0.884985	0.972883	0.973151	0.969875	0.97197	0.0271165	0.0268494	0.0301255
	chr3	46371572	4327	0.883963	0.972572	0.972713	0.969427	0.971571	0.0274283	0.027287	0.0305727
	chr3	46371573	4313	0.881103	0.971699	0.971488	0.968175	0.970454	0.0283011	0.0285121	0.0318248
	chr3	46371574	4311	0.880695	0.971574	0.971313	0.967996	0.970295	0.0284257	0.0286871	0.0320037
	chr3	46371575	4308	0.880082	0.971387	0.97105	0.967728	0.970055	0.0286128	0.0289496	0.032272
	chr3	46371576	4312	0.880899	0.971637	0.9714	0.968086	0.970374	0.0283634	0.0285996	0.0319142
	chr3	46371577	4311	0.880695	0.971574	0.971313	0.967996	0.970295	0.0284257	0.0286871	0.0320037
	chr3	46371578	4294	0.877222	0.970514	0.969825	0.966476	0.968939	0.0294856	0.0301747	0.0335241
	chr3	46371579	4279	0.874157	0.969579	0.968513	0.965134	0.967742	0.0304207	0.0314873	0.0348657
	chr3	46371580	4298	0.878039	0.970764	0.970175	0.966834	0.969258	0.0292362	0.0298246	0.0331664
	chr3	46371581	4279	0.874157	0.969579	0.968513	0.965134	0.967742	0.0304207	0.0314873	0.0348657
	chr3	46371582	4276	0.873544	0.969392	0.96825	0.964866	0.967503	0.0306078	0.0317498	0.035134
	chr3	46371583	4276	0.873544	0.969392	0.96825	0.964866	0.967503	0.0306078	0.0317498	0.035134
	chr3	46371584	4282	0.87477	0.969766	0.968775	0.965403	0.967981	0.0302337	0.0312247	0.0345974
	chr3	46371585	4281	0.874566	0.969704	0.968688	0.965313	0.967902	0.030296	0.0313123	0.0346868
	chr3	46371586	4265	0.871297	0.968706	0.967288	0.963882	0.966625	0.0312935	0.0327124	0.0361178
	chr3	46371587	4269	0.872114	0.968956	0.967638	0.96424	0.966944	0.0310442	0.0323623	0.0357601
	chr3	46371588	4272	0.872727	0.969143	0.9679	0.964508	0.967184	0.0308571	0.0320998	0.0354918
	chr3	46371589	4262	0.870684	0.968519	0.967025	0.963614	0.966386	0.0314806	0.0329749	0.0363861
	chr3	46371590	4265	0.871297	0.968706	0.967288	0.963882	0.966625	0.0312935	0.0327124	0.0361178
	chr3	46371591	4230	0.864147	0.966524	0.964225	0.960752	0.963834	0.0334755	0.0357751	0.0392481
	chr3	46371592	4243	0.866803	0.967335	0.965363	0.961915	0.964871	0.0326651	0.0346375	0.0380855
	chr3	46371593	4233	0.86476	0.966711	0.964487	0.96102	0.964073	0.0332885	0.0355126	0.0389798
	chr3	46371594	4238	0.865781	0.967023	0.964925	0.961467	0.964472	0.0329768	0.035075	0.0385326
	chr3	46371595	4226	0.86333	0.966275	0.963875	0.960394	0.963515	0.0337249	0.0361251	0.0396059
	chr3	46371596	4231	0.864351	0.966587	0.964312	0.960841	0.963914	0.0334132	0.0356876	0.0391587
	chr3	46371597	4229	0.863943	0.966462	0.964137	0.960662	0.963754	0.0335379	0.0358626	0.0393376
	chr3	46371598	4232	0.864556	0.966649	0.9644	0.960931	0.963993	0.0333509	0.0356001	0.0390693
	chr3	46371599	4236	0.865373	0.966899	0.96475	0.961288	0.964312	0.0331015	0.03525	0.0387115
	chr3	46371600	4240	0.86619	0.967148	0.9651	0.961646	0.964631	0.0328521	0.0349	0.0383538
	chr3	46371601	4250	0.868233	0.967771	0.965975	0.962541	0.965429	0.0322287	0.034025	0.0374594
	chr3	46371602	4247	0.86762	0.967584	0.965713	0.962272	0.96519	0.0324157	0.0342875	0.0377277
	chr3	46371603	4272	0.872727	0.969143	0.9679	0.964508	0.967184	0.0308571	0.0320998	0.0354918
	chr3	46371604	4282	0.87477	0.969766	0.968775	0.965403	0.967981	0.0302337	0.0312247	0.0345974
	chr3	46371605	4293	0.877017	0.970452	0.969738	0.966386	0.968859	0.0295479	0.0302622	0.0336136
	chr3	46371606	4280	0.874362	0.969642	0.9686	0.965224	0.967822	0.0303584	0.0313998	0.0347763
	chr3	46371607	4280	0.874362	0.969642	0.9686	0.965224	0.967822	0.0303584	0.0313998	0.0347763
	chr3	46371608	4258	0.869867	0.96827	0.966675	0.963256	0.966067	0.0317299	0.0333249	0.0367439
	chr3	46371609	4256	0.869459	0.968145	0.9665	0.963077	0.965908	0.0318546	0.0334999	0.0369228
	chr3	46371610	4267	0.871706	0.968831	0.967463	0.964061	0.966785	0.0311688	0.0325373	0.0359389
	chr3	46371611	4287	0.875792	0.970078	0.969213	0.96585	0.96838	0.029922	0.0307872	0.0341502
	chr3	46371612	4298	0.878039	0.970764	0.970175	0.966834	0.969258	0.0292362	0.0298246	0.0331664
	chr3	46371613	4295	0.877426	0.970577	0.969913	0.966565	0.969018	0.0294232	0.0300872	0.0334347
	chr3	46371614	4311	0.880695	0.971574	0.971313	0.967996	0.970295	0.0284257	0.0286871	0.0320037
	chr3	46371615	4264	0.871093	0.968644	0.9672	0.963793	0.966546	0.0313559	0.0327999	0.0362073
	chr3	46371616	4265	0.871297	0.968706	0.967288	0.963882	0.966625	0.0312935	0.0327124	0.0361178
	chr3	46371617	4252	0.868641	0.967896	0.96615	0.962719	0.965589	0.032104	0.0338499	0.0372805
	chr3	46371618	4270	0.872319	0.969018	0.967725	0.964329	0.967024	0.0309818	0.0322748	0.0356706
	chr3	46371619	4277	0.873749	0.969455	0.968338	0.964955	0.967583	0.0305454	0.0316623	0.0350446
	chr3	46371620	4256	0.869459	0.968145	0.9665	0.963077	0.965908	0.0318546	0.0334999	0.0369228
	chr3	46371621	4279	0.874157	0.969579	0.968513	0.965134	0.967742	0.0304207	0.0314873	0.0348657
	chr3	46371622	4281	0.874566	0.969704	0.968688	0.965313	0.967902	0.030296	0.0313123	0.0346868
	chr3	46371623	4271	0.872523	0.969081	0.967813	0.964419	0.967104	0.0309195	0.0321873	0.0355812
	chr3	46371624	4270	0.872319	0.969018	0.967725	0.964329	0.967024	0.0309818	0.0322748	0.0356706
	chr3	46371625	4277	0.873749	0.969455	0.968338	0.964955	0.967583	0.0305454	0.0316623	0.0350446
	chr3	46371626	4252	0.868641	0.967896	0.96615	0.962719	0.965589	0.032104	0.0338499	0.0372805
	chr3	46371627	4270	0.872319	0.969018	0.967725	0.964329	0.967024	0.0309818	0.0322748	0.0356706
	chr3	46371628	4271	0.872523	0.969081	0.967813	0.964419	0.967104	0.0309195	0.0321873	0.0355812
	chr3	46371629	4262	0.870684	0.968519	0.967025	0.963614	0.966386	0.0314806	0.0329749	0.0363861
	chr3	46371630	4253	0.868846	0.967958	0.966238	0.962809	0.965668	0.0320416	0.0337624	0.0371911
	chr3	46371631	4236	0.865373	0.966899	0.96475	0.961288	0.964312	0.0331015	0.03525	0.0387115
	chr3	46371632	4253	0.868846	0.967958	0.966238	0.962809	0.965668	0.0320416	0.0337624	0.0371911
	chr3	46371633	4270	0.872319	0.969018	0.967725	0.964329	0.967024	0.0309818	0.0322748	0.0356706
	chr3	46371634	4240	0.86619	0.967148	0.9651	0.961646	0.964631	0.0328521	0.0349	0.0383538
	chr3	46371635	4239	0.865986	0.967086	0.965012	0.961557	0.964552	0.0329145	0.0349875	0.0384432
	chr3	46371636	4233	0.86476	0.966711	0.964487	0.96102	0.964073	0.0332885	0.0355126	0.0389798
	chr3	46371637	4216	0.861287	0.965652	0.963	0.9595	0.962717	0.0343483	0.0370002	0.0405003
	chr3	46371638	4217	0.861491	0.965714	0.963087	0.959589	0.962797	0.034286	0.0369127	0.0404108
	chr3	46371639	4192	0.856384	0.964155	0.9609	0.957353	0.960803	0.0358446	0.0391003	0.0426468
	chr3	46371640	4176	0.853115	0.963158	0.9595	0.955922	0.959527	0.0368421	0.0405004	0.0440778
	chr3	46371641	4187	0.855363	0.963844	0.960462	0.956906	0.960404	0.0361563	0.0395378	0.043094
	chr3	46371642	4180	0.853933	0.963407	0.95985	0.95628	0.959846	0.0365927	0.0401504	0.04372
	chr3	46371643	4167	0.851277	0.962597	0.958712	0.955117	0.958809	0.0374032	0.041288	0.0448827
	chr3	46371644	4164	0.850664	0.96241	0.95845	0.954849	0.958569	0.0375902	0.0415505	0.045151
	chr3	46371645	4177	0.85332	0.96322	0.959587	0.956012	0.959606	0.0367797	0.0404129	0.0439883
	chr3	46371646	4198	0.85761	0.964529	0.961425	0.95789	0.961281	0.0354705	0.0385753	0.0421102
	chr3	46371647	4195	0.856997	0.964342	0.961162	0.957622	0.961042	0.0356575	0.0388378	0.0423785
	chr3	46371648	4182	0.854341	0.963532	0.960025	0.956459	0.960005	0.036468	0.0399754	0.0435412
	chr3	46371649	4185	0.854954	0.963719	0.960287	0.956727	0.960244	0.036281	0.0397129	0.0432728
	chr3	46371650	4173	0.852503	0.962971	0.959237	0.955654	0.959287	0.0370291	0.0407629	0.0443461
	chr3	46371651	4165	0.850868	0.962472	0.958537	0.954938	0.958649	0.0375278	0.041463	0.0450616
	chr3	46371652	4157	0.849234	0.961973	0.957837	0.954223	0.958011	0.0380266	0.042163	0.0457771
	chr3	46371653	4153	0.848417	0.961724	0.957487	0.953865	0.957692	0.038276	0.0425131	0.0461349
	chr3	46371654	4138	0.845352	0.960789	0.956174	0.952524	0.956496	0.0392111	0.0438257	0.0474764
	chr3	46371655	4146	0.846987	0.961288	0.956874	0.953239	0.957134	0.0387124	0.0431256	0.0467609
	chr3	46371656	4154	0.848621	0.961786	0.957574	0.953955	0.957772	0.0382136	0.0424256	0.0460454
	chr3	46371657	4139	0.845557	0.960851	0.956262	0.952613	0.956575	0.0391488	0.0437382	0.047387
	chr3	46371658	4146	0.846987	0.961288	0.956874	0.953239	0.957134	0.0387124	0.0431256	0.0467609
	chr3	46371659	4142	0.84617	0.961038	0.956524	0.952881	0.956815	0.0389617	0.0434756	0.0471187
	chr3	46371660	4141	0.845965	0.960976	0.956437	0.952792	0.956735	0.0390241	0.0435631	0.0472081
	chr3	46371661	4139	0.845557	0.960851	0.956262	0.952613	0.956575	0.0391488	0.0437382	0.047387
	chr3	46371662	4129	0.843514	0.960228	0.955387	0.951719	0.955778	0.0397722	0.0446132	0.0482814
	chr3	46371663	4139	0.845557	0.960851	0.956262	0.952613	0.956575	0.0391488	0.0437382	0.047387
	chr3	46371664	4134	0.844535	0.96054	0.955824	0.952166	0.956177	0.0394605	0.0441757	0.0478342
	chr3	46371665	4154	0.848621	0.961786	0.957574	0.953955	0.957772	0.0382136	0.0424256	0.0460454
	chr3	46371666	4177	0.85332	0.96322	0.959587	0.956012	0.959606	0.0367797	0.0404129	0.0439883
	chr3	46371667	4142	0.84617	0.961038	0.956524	0.952881	0.956815	0.0389617	0.0434756	0.0471187
	chr3	46371668	4141	0.845965	0.960976	0.956437	0.952792	0.956735	0.0390241	0.0435631	0.0472081
	chr3	46371669	4095	0.836568	0.958108	0.952412	0.948678	0.953066	0.0418919	0.0475884	0.0513222
	chr3	46371670	4095	0.836568	0.958108	0.952412	0.948678	0.953066	0.0418919	0.0475884	0.0513222
	chr3	46371671	4090	0.835546	0.957796	0.951974	0.948231	0.952667	0.0422036	0.048026	0.0517694
	chr3	46371672	4092	0.835955	0.957921	0.952149	0.948409	0.952827	0.0420789	0.0478509	0.0515906
	chr3	46371673	4092	0.835955	0.957921	0.952149	0.948409	0.952827	0.0420789	0.0478509	0.0515906
	chr3	46371674	4060	0.829418	0.955926	0.949349	0.945547	0.950274	0.0440739	0.0506512	0.0544526
	chr3	46371675	4061	0.829622	0.955988	0.949436	0.945637	0.950354	0.0440115	0.0505636	0.0543631
	chr3	46371676	4065	0.830439	0.956238	0.949786	0.945995	0.950673	0.0437621	0.0502136	0.0540054
	chr3	46371677	4048	0.826966	0.955178	0.948299	0.944474	0.949317	0.044822	0.0517012	0.0555258
	chr3	46371678	4035	0.824311	0.954368	0.947161	0.943311	0.94828	0.0456324	0.0528388	0.0566885
	chr3	46371679	4030	0.823289	0.954056	0.946724	0.942864	0.947881	0.0459441	0.0532763	0.0571357
	chr3	46371680	4037	0.824719	0.954492	0.947336	0.94349	0.94844	0.0455077	0.0526638	0.0565096
	chr3	46371681	4032	0.823698	0.954181	0.946899	0.943043	0.948041	0.0458195	0.0531013	0.0569568
	chr3	46371682	4039	0.825128	0.954617	0.947511	0.943669	0.948599	0.0453831	0.0524888	0.0563308
	chr3	46371683	4047	0.826762	0.955116	0.948211	0.944385	0.949237	0.0448843	0.0517887	0.0556153
	chr3	46371684	4040	0.825332	0.954679	0.947599	0.943759	0.948679	0.0453207	0.0524013	0.0562413
	chr3	46371685	4061	0.829622	0.955988	0.949436	0.945637	0.950354	0.0440115	0.0505636	0.0543631
	chr3	46371686	4068	0.831052	0.956425	0.950049	0.946263	0.950912	0.0435751	0.0499511	0.0537371
	chr3	46371687	4062	0.829826	0.956051	0.949524	0.945726	0.950434	0.0439492	0.0504761	0.0542737
	chr3	46371688	4061	0.829622	0.955988	0.949436	0.945637	0.950354	0.0440115	0.0505636	0.0543631
	chr3	46371689	4051	0.827579	0.955365	0.948561	0.944742	0.949556	0.0446349	0.0514387	0.0552575
	chr3	46371690	4046	0.826558	0.955053	0.948124	0.944295	0.949157	0.0449467	0.0518762	0.0557047
	chr3	46371691	4051	0.827579	0.955365	0.948561	0.944742	0.949556	0.0446349	0.0514387	0.0552575
	chr3	46371692	4053	0.827988	0.95549	0.948736	0.944921	0.949716	0.0445103	0.0512637	0.0550786
	chr3	46371693	4053	0.827988	0.95549	0.948736	0.944921	0.949716	0.0445103	0.0512637	0.0550786
	chr3	46371694	4057	0.828805	0.955739	0.949086	0.945279	0.950035	0.0442609	0.0509137	0.0547209
	chr3	46371695	4050	0.827375	0.955303	0.948474	0.944653	0.949477	0.0446973	0.0515262	0.0553469
	chr3	46371696	4057	0.828805	0.955739	0.949086	0.945279	0.950035	0.0442609	0.0509137	0.0547209
	chr3	46371697	4064	0.830235	0.956176	0.949699	0.945905	0.950593	0.0438245	0.0503011	0.0540948
	chr3	46371698	4064	0.830235	0.956176	0.949699	0.945905	0.950593	0.0438245	0.0503011	0.0540948
	chr3	46371699	4066	0.830644	0.9563	0.949874	0.946084	0.950753	0.0436998	0.0501261	0.0539159
	chr3	46371700	4067	0.830848	0.956363	0.949961	0.946173	0.950832	0.0436375	0.0500386	0.0538265
	chr3	46371701	4060	0.829418	0.955926	0.949349	0.945547	0.950274	0.0440739	0.0506512	0.0544526
	chr3	46371702	4074	0.832278	0.956799	0.950574	0.9468	0.951391	0.0432011	0.0494261	0.0532004
	chr3	46371703	4090	0.835546	0.957796	0.951974	0.948231	0.952667	0.0422036	0.048026	0.0517694
	chr3	46371704	4094	0.836364	0.958046	0.952324	0.948588	0.952986	0.0419542	0.0476759	0.0514117
	chr3	46371705	4080	0.833504	0.957173	0.951099	0.947336	0.951869	0.042827	0.048901	0.0526638
	chr3	46371706	4077	0.832891	0.956986	0.950836	0.947068	0.95163	0.043014	0.0491635	0.0529321
	chr3	46371707	4070	0.831461	0.95655	0.950224	0.946442	0.951072	0.0434504	0.0497761	0.0535582
	chr3	46371708	4087	0.834934	0.957609	0.951712	0.947962	0.952428	0.0423906	0.0482885	0.0520377
	chr3	46371709	4092	0.835955	0.957921	0.952149	0.948409	0.952827	0.0420789	0.0478509	0.0515906
	chr3	46371710	4085	0.834525	0.957485	0.951537	0.947783	0.952268	0.0425153	0.0484635	0.0522166
	chr3	46371711	4094	0.836364	0.958046	0.952324	0.948588	0.952986	0.0419542	0.0476759	0.0514117
	chr3	46371712	4090	0.835546	0.957796	0.951974	0.948231	0.952667	0.0422036	0.048026	0.0517694
	chr3	46371713	4107	0.839019	0.958856	0.953462	0.949751	0.954023	0.0411437	0.0465384	0.050249
	chr3	46371714	4107	0.839019	0.958856	0.953462	0.949751	0.954023	0.0411437	0.0465384	0.050249
	chr3	46371715	4106	0.838815	0.958794	0.953374	0.949662	0.953943	0.0412061	0.0466259	0.0503384
	chr3	46371716	4107	0.839019	0.958856	0.953462	0.949751	0.954023	0.0411437	0.0465384	0.050249
	chr3	46371717	4102	0.837998	0.958545	0.953024	0.949304	0.953624	0.0414554	0.0469759	0.0506962
	chr3	46371718	4124	0.842492	0.959916	0.954949	0.951271	0.955379	0.0400839	0.0450507	0.0487285
	chr3	46371719	4121	0.841879	0.959729	0.954687	0.951003	0.95514	0.0402709	0.0453133	0.0489969
	chr3	46371720	4108	0.839224	0.958919	0.953549	0.94984	0.954103	0.0410814	0.0464508	0.0501596
	chr3	46371721	4104	0.838407	0.958669	0.953199	0.949483	0.953784	0.0413308	0.0468009	0.0505173
	chr3	46371722	4101	0.837794	0.958482	0.952937	0.949214	0.953544	0.0415178	0.0470634	0.0507856
	chr3	46371723	4086	0.834729	0.957547	0.951624	0.947873	0.952348	0.0424529	0.048376	0.0521272
	chr3	46371724	4081	0.833708	0.957235	0.951186	0.947426	0.951949	0.0427647	0.0488135	0.0525744
	chr3	46371725	4085	0.834525	0.957485	0.951537	0.947783	0.952268	0.0425153	0.0484635	0.0522166
	chr3	46371726	4091	0.835751	0.957859	0.952062	0.94832	0.952747	0.0421412	0.0479385	0.05168
	chr3	46371727	4088	0.835138	0.957672	0.951799	0.948052	0.952507	0.0423283	0.048201	0.0519483
	chr3	46371728	4095	0.836568	0.958108	0.952412	0.948678	0.953066	0.0418919	0.0475884	0.0513222
	chr3	46371729	4087	0.834934	0.957609	0.951712	0.947962	0.952428	0.0423906	0.0482885	0.0520377
	chr3	46371730	4090	0.835546	0.957796	0.951974	0.948231	0.952667	0.0422036	0.048026	0.0517694
	chr3	46371731	4083	0.834116	0.95736	0.951361	0.947605	0.952109	0.04264	0.0486385	0.0523955
	chr3	46371732	4091	0.835751	0.957859	0.952062	0.94832	0.952747	0.0421412	0.0479385	0.05168
	chr3	46371733	4082	0.833912	0.957298	0.951274	0.947515	0.952029	0.0427023	0.048726	0.0524849
	chr3	46371734	4089	0.835342	0.957734	0.951887	0.948141	0.952587	0.0422659	0.0481135	0.0518589
	chr3	46371735	4095	0.836568	0.958108	0.952412	0.948678	0.953066	0.0418919	0.0475884	0.0513222
	chr3	46371736	4082	0.833912	0.957298	0.951274	0.947515	0.952029	0.0427023	0.048726	0.0524849
	chr3	46371737	4092	0.835955	0.957921	0.952149	0.948409	0.952827	0.0420789	0.0478509	0.0515906
	chr3	46371738	4097	0.836977	0.958233	0.952587	0.948857	0.953225	0.0417672	0.0474134	0.0511434
	chr3	46371739	4096	0.836772	0.95817	0.952499	0.948767	0.953146	0.0418295	0.0475009	0.0512328
	chr3	46371740	4095	0.836568	0.958108	0.952412	0.948678	0.953066	0.0418919	0.0475884	0.0513222
	chr3	46371741	4090	0.835546	0.957796	0.951974	0.948231	0.952667	0.0422036	0.048026	0.0517694
	chr3	46371742	4103	0.838202	0.958607	0.953112	0.949393	0.953704	0.0413931	0.0468884	0.0506067
	chr3	46371743	4109	0.839428	0.958981	0.953637	0.94993	0.954182	0.041019	0.0463633	0.0500701
	chr3	46371744	4119	0.841471	0.959604	0.954512	0.950824	0.95498	0.0403956	0.0454883	0.0491757
	chr3	46371745	4128	0.843309	0.960165	0.955299	0.951629	0.955698	0.0398345	0.0447007	0.0483708
	chr3	46371746	4140	0.845761	0.960914	0.956349	0.952702	0.956655	0.0390864	0.0436506	0.0472975
	chr3	46371747	4144	0.846578	0.961163	0.956699	0.95306	0.956974	0.038837	0.0433006	0.0469398
	chr3	46371748	4151	0.848008	0.961599	0.957312	0.953686	0.957533	0.0384006	0.0426881	0.0463137
	chr3	46371749	4149	0.8476	0.961475	0.957137	0.953507	0.957373	0.0385253	0.0428631	0.0464926
	chr3	46371750	4158	0.849438	0.962036	0.957924	0.954312	0.958091	0.0379642	0.0420755	0.0456877
	chr3	46371751	4150	0.847804	0.961537	0.957224	0.953597	0.957453	0.038463	0.0427756	0.0464032
	chr3	46371752	4148	0.847395	0.961412	0.957049	0.953418	0.957293	0.0385877	0.0429506	0.046582
	chr3	46371753	4166	0.851073	0.962535	0.958625	0.955028	0.958729	0.0374655	0.0413755	0.0449722
	chr3	46371754	4157	0.849234	0.961973	0.957837	0.954223	0.958011	0.0380266	0.042163	0.0457771
	chr3	46371755	4172	0.852298	0.962909	0.95915	0.955564	0.959208	0.0370914	0.0408504	0.0444355
	chr3	46371756	4175	0.852911	0.963096	0.959412	0.955833	0.959447	0.0369044	0.0405879	0.0441672
	chr3	46371757	4179	0.853728	0.963345	0.959762	0.956191	0.959766	0.036655	0.0402379	0.0438095
	chr3	46371758	4187	0.855363	0.963844	0.960462	0.956906	0.960404	0.0361563	0.0395378	0.043094
	chr3	46371759	4198	0.85761	0.964529	0.961425	0.95789	0.961281	0.0354705	0.0385753	0.0421102
	chr3	46371760	4185	0.854954	0.963719	0.960287	0.956727	0.960244	0.036281	0.0397129	0.0432728
	chr3	46371761	4176	0.853115	0.963158	0.9595	0.955922	0.959527	0.0368421	0.0405004	0.0440778
	chr3	46371762	4190	0.855975	0.964031	0.960725	0.957174	0.960643	0.0359693	0.0392753	0.0428257
	chr3	46371763	4219	0.8619	0.965839	0.963262	0.959768	0.962956	0.0341613	0.0367376	0.040232
	chr3	46371764	4245	0.867211	0.96746	0.965538	0.962093	0.96503	0.0325404	0.0344625	0.0379066
	chr3	46371765	4252	0.868641	0.967896	0.96615	0.962719	0.965589	0.032104	0.0338499	0.0372805
	chr3	46371766	4234	0.864964	0.966774	0.964575	0.96111	0.964153	0.0332262	0.0354251	0.0388904
	chr3	46371767	4200	0.858018	0.964654	0.9616	0.958069	0.961441	0.0353458	0.0384003	0.0419313
	chr3	46371768	4210	0.860061	0.965278	0.962475	0.958963	0.962238	0.0347224	0.0375252	0.0410369
	chr3	46371769	4219	0.8619	0.965839	0.963262	0.959768	0.962956	0.0341613	0.0367376	0.040232
	chr3	46371770	4208	0.859653	0.965153	0.9623	0.958784	0.962079	0.0348471	0.0377002	0.0412158
	chr3	46371771	4202	0.858427	0.964779	0.961775	0.958248	0.9616	0.0352211	0.0382253	0.0417524
	chr3	46371772	2221	0.453728	0.841277	0.788425	0.781071	0.803591	0.158723	0.211575	0.218929
	chr3	46371773	2238	0.457201	0.842337	0.789912	0.782592	0.804947	0.157663	0.210088	0.217408
	chr3	46371774	4210	0.860061	0.965278	0.962475	0.958963	0.962238	0.0347224	0.0375252	0.0410369
	chr3	46371775	4223	0.862717	0.966088	0.963612	0.960126	0.963275	0.0339119	0.0363876	0.0398742
	chr3	46371776	4219	0.8619	0.965839	0.963262	0.959768	0.962956	0.0341613	0.0367376	0.040232
	chr3	46371777	4230	0.864147	0.966524	0.964225	0.960752	0.963834	0.0334755	0.0357751	0.0392481
	chr3	46371778	4232	0.864556	0.966649	0.9644	0.960931	0.963993	0.0333509	0.0356001	0.0390693
	chr3	46371779	4239	0.865986	0.967086	0.965012	0.961557	0.964552	0.0329145	0.0349875	0.0384432
	chr3	46371780	4251	0.868437	0.967834	0.966063	0.96263	0.965509	0.0321663	0.0339374	0.03737
	chr3	46371781	4245	0.867211	0.96746	0.965538	0.962093	0.96503	0.0325404	0.0344625	0.0379066
	chr3	46371782	4251	0.868437	0.967834	0.966063	0.96263	0.965509	0.0321663	0.0339374	0.03737
	chr3	46371783	4248	0.867824	0.967647	0.9658	0.962362	0.965269	0.0323534	0.0342	0.0376383
	chr3	46371784	4247	0.86762	0.967584	0.965713	0.962272	0.96519	0.0324157	0.0342875	0.0377277
	chr3	46371785	4237	0.865577	0.966961	0.964837	0.961378	0.964392	0.0330391	0.0351625	0.0386221
	chr3	46371786	4233	0.86476	0.966711	0.964487	0.96102	0.964073	0.0332885	0.0355126	0.0389798
	chr3	46371787	4226	0.86333	0.966275	0.963875	0.960394	0.963515	0.0337249	0.0361251	0.0396059
	chr3	46371788	4213	0.860674	0.965465	0.962737	0.959231	0.962478	0.0345354	0.0372627	0.0407686
	chr3	46371789	4212	0.86047	0.965402	0.96265	0.959142	0.962398	0.0345977	0.0373502	0.040858
	chr3	46371790	4222	0.862513	0.966026	0.963525	0.960036	0.963196	0.0339743	0.0364751	0.0399636
	chr3	46371791	4212	0.86047	0.965402	0.96265	0.959142	0.962398	0.0345977	0.0373502	0.040858
	chr3	46371792	4206	0.859244	0.965028	0.962125	0.958605	0.961919	0.0349718	0.0378752	0.0413947
	chr3	46371793	4216	0.861287	0.965652	0.963	0.9595	0.962717	0.0343483	0.0370002	0.0405003
	chr3	46371794	4206	0.859244	0.965028	0.962125	0.958605	0.961919	0.0349718	0.0378752	0.0413947
	chr3	46371795	4217	0.861491	0.965714	0.963087	0.959589	0.962797	0.034286	0.0369127	0.0404108
	chr3	46371796	4206	0.859244	0.965028	0.962125	0.958605	0.961919	0.0349718	0.0378752	0.0413947
	chr3	46371797	4207	0.859448	0.965091	0.962212	0.958695	0.961999	0.0349094	0.0377877	0.0413052
	chr3	46371798	4202	0.858427	0.964779	0.961775	0.958248	0.9616	0.0352211	0.0382253	0.0417524
	chr3	46371799	4201	0.858223	0.964717	0.961687	0.958158	0.961521	0.0352835	0.0383128	0.0418418
	chr3	46371800	4203	0.858631	0.964841	0.961862	0.958337	0.96168	0.0351588	0.0381377	0.041663
	chr3	46371801	4207	0.859448	0.965091	0.962212	0.958695	0.961999	0.0349094	0.0377877	0.0413052
	chr3	46371802	4208	0.859653	0.965153	0.9623	0.958784	0.962079	0.0348471	0.0377002	0.0412158
	chr3	46371803	4209	0.859857	0.965215	0.962387	0.958874	0.962159	0.0347847	0.0376127	0.0411263
	chr3	46371804	4210	0.860061	0.965278	0.962475	0.958963	0.962238	0.0347224	0.0375252	0.0410369
	chr3	46371805	4236	0.865373	0.966899	0.96475	0.961288	0.964312	0.0331015	0.03525	0.0387115
	chr3	46371806	4225	0.863126	0.966213	0.963787	0.960305	0.963435	0.0337873	0.0362126	0.0396953
	chr3	46371807	4232	0.864556	0.966649	0.9644	0.960931	0.963993	0.0333509	0.0356001	0.0390693
	chr3	46371808	4219	0.8619	0.965839	0.963262	0.959768	0.962956	0.0341613	0.0367376	0.040232
	chr3	46371809	4209	0.859857	0.965215	0.962387	0.958874	0.962159	0.0347847	0.0376127	0.0411263
	chr3	46371810	4209	0.859857	0.965215	0.962387	0.958874	0.962159	0.0347847	0.0376127	0.0411263
	chr3	46371811	4206	0.859244	0.965028	0.962125	0.958605	0.961919	0.0349718	0.0378752	0.0413947
	chr3	46371812	4209	0.859857	0.965215	0.962387	0.958874	0.962159	0.0347847	0.0376127	0.0411263
	chr3	46371813	4209	0.859857	0.965215	0.962387	0.958874	0.962159	0.0347847	0.0376127	0.0411263
	chr3	46371814	4201	0.858223	0.964717	0.961687	0.958158	0.961521	0.0352835	0.0383128	0.0418418
	chr3	46371815	4193	0.856588	0.964218	0.960987	0.957443	0.960883	0.0357822	0.0390128	0.0425573
	chr3	46371816	4182	0.854341	0.963532	0.960025	0.956459	0.960005	0.036468	0.0399754	0.0435412
	chr3	46371817	4171	0.852094	0.962846	0.959062	0.955475	0.959128	0.0371538	0.0409379	0.044525
	chr3	46371818	4163	0.85046	0.962347	0.958362	0.95476	0.95849	0.0376525	0.041638	0.0452405
	chr3	46371819	4149	0.8476	0.961475	0.957137	0.953507	0.957373	0.0385253	0.0428631	0.0464926
	chr3	46371820	4158	0.849438	0.962036	0.957924	0.954312	0.958091	0.0379642	0.0420755	0.0456877
	chr3	46371821	4170	0.85189	0.962784	0.958975	0.955386	0.959048	0.0372161	0.0410255	0.0446144
	chr3	46371822	4185	0.854954	0.963719	0.960287	0.956727	0.960244	0.036281	0.0397129	0.0432728
	chr3	46371823	4160	0.849847	0.96216	0.958099	0.954491	0.95825	0.0378396	0.0419005	0.0455088
	chr3	46371824	4165	0.850868	0.962472	0.958537	0.954938	0.958649	0.0375278	0.041463	0.0450616
	chr3	46371825	4171	0.852094	0.962846	0.959062	0.955475	0.959128	0.0371538	0.0409379	0.044525
	chr3	46371826	4170	0.85189	0.962784	0.958975	0.955386	0.959048	0.0372161	0.0410255	0.0446144
	chr3	46371827	4177	0.85332	0.96322	0.959587	0.956012	0.959606	0.0367797	0.0404129	0.0439883
	chr3	46371828	4176	0.853115	0.963158	0.9595	0.955922	0.959527	0.0368421	0.0405004	0.0440778
	chr3	46371829	4172	0.852298	0.962909	0.95915	0.955564	0.959208	0.0370914	0.0408504	0.0444355
	chr3	46371830	4176	0.853115	0.963158	0.9595	0.955922	0.959527	0.0368421	0.0405004	0.0440778
	chr3	46371831	4174	0.852707	0.963033	0.959325	0.955743	0.959367	0.0369667	0.0406754	0.0442567
	chr3	46371832	4173	0.852503	0.962971	0.959237	0.955654	0.959287	0.0370291	0.0407629	0.0443461
	chr3	46371833	4152	0.848212	0.961662	0.957399	0.953776	0.957612	0.0383383	0.0426006	0.0462243
	chr3	46371834	4144	0.846578	0.961163	0.956699	0.95306	0.956974	0.038837	0.0433006	0.0469398
	chr3	46371835	4142	0.84617	0.961038	0.956524	0.952881	0.956815	0.0389617	0.0434756	0.0471187
	chr3	46371836	4134	0.844535	0.96054	0.955824	0.952166	0.956177	0.0394605	0.0441757	0.0478342
	chr3	46371837	4127	0.843105	0.960103	0.955212	0.95154	0.955618	0.0398969	0.0447882	0.0484602
	chr3	46371838	4144	0.846578	0.961163	0.956699	0.95306	0.956974	0.038837	0.0433006	0.0469398
	chr3	46371839	4134	0.844535	0.96054	0.955824	0.952166	0.956177	0.0394605	0.0441757	0.0478342
	chr3	46371840	4127	0.843105	0.960103	0.955212	0.95154	0.955618	0.0398969	0.0447882	0.0484602
	chr3	46371841	4117	0.841062	0.95948	0.954337	0.950645	0.954821	0.0405203	0.0456633	0.0493546
	chr3	46371842	4124	0.842492	0.959916	0.954949	0.951271	0.955379	0.0400839	0.0450507	0.0487285
	chr3	46371843	4131	0.843922	0.960352	0.955562	0.951898	0.955937	0.0396475	0.0444382	0.0481025
	chr3	46371844	4138	0.845352	0.960789	0.956174	0.952524	0.956496	0.0392111	0.0438257	0.0474764
	chr3	46371845	4116	0.840858	0.959417	0.954249	0.950556	0.954741	0.0405826	0.0457508	0.0494441
	chr3	46371846	4107	0.839019	0.958856	0.953462	0.949751	0.954023	0.0411437	0.0465384	0.050249
	chr3	46371847	4104	0.838407	0.958669	0.953199	0.949483	0.953784	0.0413308	0.0468009	0.0505173
	chr3	46371848	4121	0.841879	0.959729	0.954687	0.951003	0.95514	0.0402709	0.0453133	0.0489969
	chr3	46371849	4114	0.840449	0.959293	0.954074	0.950377	0.954581	0.0407073	0.0459258	0.0496229
	chr3	46371850	4114	0.840449	0.959293	0.954074	0.950377	0.954581	0.0407073	0.0459258	0.0496229
	chr3	46371851	4101	0.837794	0.958482	0.952937	0.949214	0.953544	0.0415178	0.0470634	0.0507856
	chr3	46371852	4100	0.837589	0.95842	0.952849	0.949125	0.953465	0.0415801	0.0471509	0.0508751
	chr3	46371853	4093	0.836159	0.957983	0.952237	0.948499	0.952906	0.0420165	0.0477634	0.0515011
	chr3	46371854	4091	0.835751	0.957859	0.952062	0.94832	0.952747	0.0421412	0.0479385	0.05168
	chr3	46371855	4087	0.834934	0.957609	0.951712	0.947962	0.952428	0.0423906	0.0482885	0.0520377
	chr3	46371856	4057	0.828805	0.955739	0.949086	0.945279	0.950035	0.0442609	0.0509137	0.0547209
	chr3	46371857	4048	0.826966	0.955178	0.948299	0.944474	0.949317	0.044822	0.0517012	0.0555258
	chr3	46371858	4060	0.829418	0.955926	0.949349	0.945547	0.950274	0.0440739	0.0506512	0.0544526
	chr3	46371859	4063	0.830031	0.956113	0.949611	0.945816	0.950513	0.0438868	0.0503886	0.0541843
	chr3	46371860	4061	0.829622	0.955988	0.949436	0.945637	0.950354	0.0440115	0.0505636	0.0543631
	chr3	46371861	4074	0.832278	0.956799	0.950574	0.9468	0.951391	0.0432011	0.0494261	0.0532004
	chr3	46371862	4070	0.831461	0.95655	0.950224	0.946442	0.951072	0.0434504	0.0497761	0.0535582
	chr3	46371863	4065	0.830439	0.956238	0.949786	0.945995	0.950673	0.0437621	0.0502136	0.0540054
	chr3	46371864	4057	0.828805	0.955739	0.949086	0.945279	0.950035	0.0442609	0.0509137	0.0547209
	chr3	46371865	4068	0.831052	0.956425	0.950049	0.946263	0.950912	0.0435751	0.0499511	0.0537371
	chr3	46371866	4072	0.831869	0.956674	0.950399	0.946621	0.951231	0.0433257	0.0496011	0.0533793
	chr3	46371867	4051	0.827579	0.955365	0.948561	0.944742	0.949556	0.0446349	0.0514387	0.0552575
	chr3	46371868	4044	0.826149	0.954929	0.947949	0.944116	0.948998	0.0450713	0.0520513	0.0558836
	chr3	46371869	4036	0.824515	0.95443	0.947249	0.943401	0.94836	0.0455701	0.0527513	0.0565991
	chr3	46371870	4030	0.823289	0.954056	0.946724	0.942864	0.947881	0.0459441	0.0532763	0.0571357
	chr3	46371871	4021	0.82145	0.953495	0.945936	0.942059	0.947163	0.0465052	0.0540639	0.0579406
	chr3	46371872	3994	0.815935	0.951812	0.943573	0.939645	0.94501	0.0481885	0.0564266	0.0603555
	chr3	46371873	4001	0.817365	0.952248	0.944186	0.940271	0.945568	0.0477521	0.055814	0.0597294
	chr3	46371874	3998	0.816752	0.952061	0.943923	0.940002	0.945329	0.0479391	0.0560765	0.0599977
	chr3	46371875	3994	0.815935	0.951812	0.943573	0.939645	0.94501	0.0481885	0.0564266	0.0603555
	chr3	46371876	3995	0.816139	0.951874	0.943661	0.939734	0.94509	0.0481262	0.0563391	0.060266
	chr3	46371877	3997	0.816547	0.951999	0.943836	0.939913	0.945249	0.0480015	0.0561641	0.0600871
	chr3	46371878	3975	0.812053	0.950627	0.941911	0.937945	0.943494	0.049373	0.0580892	0.0620548
	chr3	46371879	3973	0.811645	0.950502	0.941736	0.937766	0.943335	0.0494977	0.0582642	0.0622337
	chr3	46371880	3973	0.811645	0.950502	0.941736	0.937766	0.943335	0.0494977	0.0582642	0.0622337
	chr3	46371881	3968	0.810623	0.950191	0.941298	0.937319	0.942936	0.0498094	0.0587017	0.0626808
	chr3	46371882	3976	0.812257	0.950689	0.941998	0.938035	0.943574	0.0493107	0.0580017	0.0619653
	chr3	46371883	3978	0.812666	0.950814	0.942173	0.938214	0.943734	0.049186	0.0578267	0.0617865
	chr3	46371884	3977	0.812462	0.950752	0.942086	0.938124	0.943654	0.0492483	0.0579142	0.0618759
	chr3	46371885	3978	0.812666	0.950814	0.942173	0.938214	0.943734	0.049186	0.0578267	0.0617865
	chr3	46371886	3966	0.810215	0.950066	0.941123	0.93714	0.942776	0.0499341	0.0588767	0.0628597
	chr3	46371887	3958	0.80858	0.949567	0.940423	0.936425	0.942138	0.0504329	0.0595768	0.0635752
	chr3	46371888	3970	0.811032	0.950315	0.941473	0.937498	0.943096	0.0496847	0.0585267	0.062502
	chr3	46371889	3970	0.811032	0.950315	0.941473	0.937498	0.943096	0.0496847	0.0585267	0.062502
	chr3	46371890	3979	0.81287	0.950876	0.942261	0.938303	0.943813	0.0491236	0.0577392	0.061697
	chr3	46371891	3999	0.816956	0.952123	0.944011	0.940092	0.945409	0.0478768	0.055989	0.0599083
	chr3	46371892	3994	0.815935	0.951812	0.943573	0.939645	0.94501	0.0481885	0.0564266	0.0603555
	chr3	46371893	4005	0.818182	0.952497	0.944536	0.940628	0.945887	0.0475027	0.055464	0.0593716
	chr3	46371894	3998	0.816752	0.952061	0.943923	0.940002	0.945329	0.0479391	0.0560765	0.0599977
	chr3	46371895	4008	0.818795	0.952684	0.944799	0.940897	0.946126	0.0473157	0.0552015	0.0591033
	chr3	46371896	4008	0.818795	0.952684	0.944799	0.940897	0.946126	0.0473157	0.0552015	0.0591033
	chr3	46371897	3989	0.814913	0.9515	0.943136	0.939197	0.944611	0.0485002	0.0568641	0.0608026
	chr3	46371898	3991	0.815322	0.951624	0.943311	0.939376	0.944771	0.0483755	0.0566891	0.0606238
	chr3	46371899	3984	0.813892	0.951188	0.942698	0.93875	0.944212	0.0488119	0.0573016	0.0612498
	chr3	46371900	3985	0.814096	0.95125	0.942786	0.93884	0.944292	0.0487496	0.0572141	0.0611604
	chr3	46371901	3980	0.813075	0.950939	0.942348	0.938392	0.943893	0.0490613	0.0576517	0.0616076
	chr3	46371902	3982	0.813483	0.951063	0.942523	0.938571	0.944053	0.0489366	0.0574766	0.0614287
	chr3	46371903	3971	0.811236	0.950378	0.941561	0.937587	0.943175	0.0496224	0.0584392	0.0624125
	chr3	46371904	3981	0.813279	0.951001	0.942436	0.938482	0.943973	0.048999	0.0575642	0.0615182
	chr3	46371905	3986	0.8143	0.951313	0.942873	0.938929	0.944372	0.0486872	0.0571266	0.061071
	chr3	46371906	3989	0.814913	0.9515	0.943136	0.939197	0.944611	0.0485002	0.0568641	0.0608026
	chr3	46371907	3991	0.815322	0.951624	0.943311	0.939376	0.944771	0.0483755	0.0566891	0.0606238
	chr3	46371908	3981	0.813279	0.951001	0.942436	0.938482	0.943973	0.048999	0.0575642	0.0615182
	chr3	46371909	3966	0.810215	0.950066	0.941123	0.93714	0.942776	0.0499341	0.0588767	0.0628597
	chr3	46371910	3978	0.812666	0.950814	0.942173	0.938214	0.943734	0.049186	0.0578267	0.0617865
	chr3	46371911	3988	0.814709	0.951437	0.943048	0.939108	0.944531	0.0485626	0.0569516	0.0608921
	chr3	46371912	3991	0.815322	0.951624	0.943311	0.939376	0.944771	0.0483755	0.0566891	0.0606238
	chr3	46371913	4008	0.818795	0.952684	0.944799	0.940897	0.946126	0.0473157	0.0552015	0.0591033
	chr3	46371914	4000	0.81716	0.952186	0.944098	0.940181	0.945488	0.0478144	0.0559015	0.0598188
	chr3	46371915	4008	0.818795	0.952684	0.944799	0.940897	0.946126	0.0473157	0.0552015	0.0591033
	chr3	46371916	4001	0.817365	0.952248	0.944186	0.940271	0.945568	0.0477521	0.055814	0.0597294
	chr3	46371917	3995	0.816139	0.951874	0.943661	0.939734	0.94509	0.0481262	0.0563391	0.060266
	chr3	46371918	3979	0.81287	0.950876	0.942261	0.938303	0.943813	0.0491236	0.0577392	0.061697
	chr3	46371919	3961	0.809193	0.949754	0.940686	0.936693	0.942378	0.0502458	0.0593143	0.0633069
	chr3	46371920	3959	0.808784	0.949629	0.940511	0.936514	0.942218	0.0503705	0.0594893	0.0634858
	chr3	46371921	3945	0.805924	0.948757	0.939286	0.935262	0.941101	0.0512433	0.0607144	0.0647379
	chr3	46371922	3954	0.807763	0.949318	0.940073	0.936067	0.941819	0.0506822	0.0599268	0.063933
	chr3	46371923	3953	0.807559	0.949255	0.939986	0.935978	0.94174	0.0507446	0.0600143	0.0640224
	chr3	46371924	3958	0.80858	0.949567	0.940423	0.936425	0.942138	0.0504329	0.0595768	0.0635752
	chr3	46371925	3956	0.808172	0.949442	0.940248	0.936246	0.941979	0.0505575	0.0597518	0.0637541
	chr3	46371926	3959	0.808784	0.949629	0.940511	0.936514	0.942218	0.0503705	0.0594893	0.0634858
	chr3	46371927	3961	0.809193	0.949754	0.940686	0.936693	0.942378	0.0502458	0.0593143	0.0633069
	chr3	46371928	3975	0.812053	0.950627	0.941911	0.937945	0.943494	0.049373	0.0580892	0.0620548
	chr3	46371929	3957	0.808376	0.949505	0.940336	0.936335	0.942059	0.0504952	0.0596643	0.0636647
	chr3	46371930	3968	0.810623	0.950191	0.941298	0.937319	0.942936	0.0498094	0.0587017	0.0626808
	chr3	46371931	3956	0.808172	0.949442	0.940248	0.936246	0.941979	0.0505575	0.0597518	0.0637541
	chr3	46371932	3956	0.808172	0.949442	0.940248	0.936246	0.941979	0.0505575	0.0597518	0.0637541
	chr3	46371933	3966	0.810215	0.950066	0.941123	0.93714	0.942776	0.0499341	0.0588767	0.0628597
	chr3	46371934	3948	0.806537	0.948944	0.939548	0.93553	0.941341	0.0510563	0.0604519	0.0644696
	chr3	46371935	3956	0.808172	0.949442	0.940248	0.936246	0.941979	0.0505575	0.0597518	0.0637541
	chr3	46371936	3955	0.807967	0.94938	0.940161	0.936156	0.941899	0.0506199	0.0598393	0.0638435
	chr3	46371937	3960	0.808989	0.949692	0.940598	0.936604	0.942298	0.0503082	0.0594018	0.0633963
	chr3	46371938	3949	0.806742	0.949006	0.939636	0.93562	0.941421	0.0509939	0.0603644	0.0643802
	chr3	46371939	3941	0.805107	0.948507	0.938936	0.934904	0.940782	0.0514927	0.0610644	0.0650957
	chr3	46371940	3937	0.80429	0.948258	0.938586	0.934547	0.940463	0.0517421	0.0614144	0.0654534
	chr3	46371941	3933	0.803473	0.948009	0.938236	0.934189	0.940144	0.0519914	0.0617645	0.0658112
	chr3	46371942	3945	0.805924	0.948757	0.939286	0.935262	0.941101	0.0512433	0.0607144	0.0647379
	chr3	46371943	3956	0.808172	0.949442	0.940248	0.936246	0.941979	0.0505575	0.0597518	0.0637541
	chr3	46371944	3971	0.811236	0.950378	0.941561	0.937587	0.943175	0.0496224	0.0584392	0.0624125
	chr3	46371945	3970	0.811032	0.950315	0.941473	0.937498	0.943096	0.0496847	0.0585267	0.062502
	chr3	46371946	3972	0.81144	0.95044	0.941648	0.937677	0.943255	0.04956	0.0583517	0.0623231
	chr3	46371947	3976	0.812257	0.950689	0.941998	0.938035	0.943574	0.0493107	0.0580017	0.0619653
	chr3	46371948	3989	0.814913	0.9515	0.943136	0.939197	0.944611	0.0485002	0.0568641	0.0608026
	chr3	46371949	3992	0.815526	0.951687	0.943398	0.939466	0.94485	0.0483132	0.0566016	0.0605343
	chr3	46371950	3982	0.813483	0.951063	0.942523	0.938571	0.944053	0.0489366	0.0574766	0.0614287
	chr3	46371951	3987	0.814505	0.951375	0.942961	0.939018	0.944451	0.0486249	0.0570391	0.0609815
	chr3	46371952	3986	0.8143	0.951313	0.942873	0.938929	0.944372	0.0486872	0.0571266	0.061071
	chr3	46371953	3990	0.815117	0.951562	0.943223	0.939287	0.944691	0.0484379	0.0567766	0.0607132
	chr3	46371954	3970	0.811032	0.950315	0.941473	0.937498	0.943096	0.0496847	0.0585267	0.062502
	chr3	46371955	3976	0.812257	0.950689	0.941998	0.938035	0.943574	0.0493107	0.0580017	0.0619653
	chr3	46371956	3975	0.812053	0.950627	0.941911	0.937945	0.943494	0.049373	0.0580892	0.0620548
	chr3	46371957	3976	0.812257	0.950689	0.941998	0.938035	0.943574	0.0493107	0.0580017	0.0619653
	chr3	46371958	3993	0.81573	0.951749	0.943486	0.939555	0.94493	0.0482508	0.0565141	0.0604449
	chr3	46371959	3991	0.815322	0.951624	0.943311	0.939376	0.944771	0.0483755	0.0566891	0.0606238
	chr3	46371960	4006	0.818386	0.95256	0.944624	0.940718	0.945967	0.0474404	0.0553765	0.0592822
	chr3	46371961	3996	0.816343	0.951936	0.943748	0.939823	0.945169	0.0480638	0.0562516	0.0601766
	chr3	46371962	3983	0.813687	0.951126	0.942611	0.938661	0.944132	0.0488743	0.0573891	0.0613393
	chr3	46371963	4001	0.817365	0.952248	0.944186	0.940271	0.945568	0.0477521	0.055814	0.0597294
	chr3	46371964	3978	0.812666	0.950814	0.942173	0.938214	0.943734	0.049186	0.0578267	0.0617865
	chr3	46371965	3988	0.814709	0.951437	0.943048	0.939108	0.944531	0.0485626	0.0569516	0.0608921
	chr3	46371966	3987	0.814505	0.951375	0.942961	0.939018	0.944451	0.0486249	0.0570391	0.0609815
	chr3	46371967	3983	0.813687	0.951126	0.942611	0.938661	0.944132	0.0488743	0.0573891	0.0613393
	chr3	46371968	3989	0.814913	0.9515	0.943136	0.939197	0.944611	0.0485002	0.0568641	0.0608026
	chr3	46371969	3973	0.811645	0.950502	0.941736	0.937766	0.943335	0.0494977	0.0582642	0.0622337
	chr3	46371970	3972	0.81144	0.95044	0.941648	0.937677	0.943255	0.04956	0.0583517	0.0623231
	chr3	46371971	3949	0.806742	0.949006	0.939636	0.93562	0.941421	0.0509939	0.0603644	0.0643802
	chr3	46371972	3943	0.805516	0.948632	0.939111	0.935083	0.940942	0.051368	0.0608894	0.0649168
	chr3	46371973	3949	0.806742	0.949006	0.939636	0.93562	0.941421	0.0509939	0.0603644	0.0643802
	chr3	46371974	3963	0.809602	0.949879	0.940861	0.936872	0.942537	0.0501211	0.0591393	0.063128
	chr3	46371975	3958	0.80858	0.949567	0.940423	0.936425	0.942138	0.0504329	0.0595768	0.0635752
	chr3	46371976	3962	0.809397	0.949817	0.940773	0.936783	0.942457	0.0501835	0.0592268	0.0632175
	chr3	46371977	3954	0.807763	0.949318	0.940073	0.936067	0.941819	0.0506822	0.0599268	0.063933
	chr3	46371978	3965	0.81001	0.950004	0.941036	0.937051	0.942697	0.0499964	0.0589643	0.0629492
	chr3	46371979	3969	0.810827	0.950253	0.941386	0.937409	0.943016	0.0497471	0.0586142	0.0625914
	chr3	46371980	3971	0.811236	0.950378	0.941561	0.937587	0.943175	0.0496224	0.0584392	0.0624125
	chr3	46371981	3971	0.811236	0.950378	0.941561	0.937587	0.943175	0.0496224	0.0584392	0.0624125
	chr3	46371982	3969	0.810827	0.950253	0.941386	0.937409	0.943016	0.0497471	0.0586142	0.0625914
	chr3	46371983	3979	0.81287	0.950876	0.942261	0.938303	0.943813	0.0491236	0.0577392	0.061697
	chr3	46371984	3982	0.813483	0.951063	0.942523	0.938571	0.944053	0.0489366	0.0574766	0.0614287
	chr3	46371985	3975	0.812053	0.950627	0.941911	0.937945	0.943494	0.049373	0.0580892	0.0620548
	chr3	46371986	3972	0.81144	0.95044	0.941648	0.937677	0.943255	0.04956	0.0583517	0.0623231
	chr3	46371987	3975	0.812053	0.950627	0.941911	0.937945	0.943494	0.049373	0.0580892	0.0620548
	chr3	46371988	3984	0.813892	0.951188	0.942698	0.93875	0.944212	0.0488119	0.0573016	0.0612498
	chr3	46371989	4010	0.819203	0.952809	0.944974	0.941076	0.946286	0.047191	0.0550265	0.0589245
	chr3	46371990	4008	0.818795	0.952684	0.944799	0.940897	0.946126	0.0473157	0.0552015	0.0591033
	chr3	46371991	4008	0.818795	0.952684	0.944799	0.940897	0.946126	0.0473157	0.0552015	0.0591033
	chr3	46371992	4012	0.819612	0.952934	0.945149	0.941254	0.946446	0.0470663	0.0548515	0.0587456
	chr3	46371993	4030	0.823289	0.954056	0.946724	0.942864	0.947881	0.0459441	0.0532763	0.0571357
	chr3	46371994	4025	0.822268	0.953744	0.946286	0.942417	0.947482	0.0462559	0.0537139	0.0575829
	chr3	46371995	4027	0.822676	0.953869	0.946461	0.942596	0.947642	0.0461312	0.0535389	0.057404
	chr3	46371996	4031	0.823493	0.954118	0.946811	0.942954	0.947961	0.0458818	0.0531888	0.0570463
	chr3	46371997	4032	0.823698	0.954181	0.946899	0.943043	0.948041	0.0458195	0.0531013	0.0569568
	chr3	46371998	4024	0.822063	0.953682	0.946199	0.942328	0.947403	0.0463182	0.0538014	0.0576723
	chr3	46371999	4030	0.823289	0.954056	0.946724	0.942864	0.947881	0.0459441	0.0532763	0.0571357
	chr3	46372000	4040	0.825332	0.954679	0.947599	0.943759	0.948679	0.0453207	0.0524013	0.0562413
	chr3	46372001	4030	0.823289	0.954056	0.946724	0.942864	0.947881	0.0459441	0.0532763	0.0571357
	chr3	46372002	4026	0.822472	0.953806	0.946374	0.942507	0.947562	0.0461935	0.0536264	0.0574935
	chr3	46372003	4035	0.824311	0.954368	0.947161	0.943311	0.94828	0.0456324	0.0528388	0.0566885
	chr3	46372004	4038	0.824923	0.954555	0.947424	0.94358	0.948519	0.0454454	0.0525763	0.0564202
	chr3	46372005	4050	0.827375	0.955303	0.948474	0.944653	0.949477	0.0446973	0.0515262	0.0553469
	chr3	46372006	4026	0.822472	0.953806	0.946374	0.942507	0.947562	0.0461935	0.0536264	0.0574935
	chr3	46372007	4032	0.823698	0.954181	0.946899	0.943043	0.948041	0.0458195	0.0531013	0.0569568
	chr3	46372008	4055	0.828396	0.955614	0.948911	0.9451	0.949875	0.0443856	0.0510887	0.0548998
	chr3	46372009	4053	0.827988	0.95549	0.948736	0.944921	0.949716	0.0445103	0.0512637	0.0550786
	chr3	46372010	4053	0.827988	0.95549	0.948736	0.944921	0.949716	0.0445103	0.0512637	0.0550786
	chr3	46372011	4059	0.829213	0.955864	0.949261	0.945458	0.950194	0.0441362	0.0507387	0.054542
	chr3	46372012	4070	0.831461	0.95655	0.950224	0.946442	0.951072	0.0434504	0.0497761	0.0535582
	chr3	46372013	4083	0.834116	0.95736	0.951361	0.947605	0.952109	0.04264	0.0486385	0.0523955
	chr3	46372014	4081	0.833708	0.957235	0.951186	0.947426	0.951949	0.0427647	0.0488135	0.0525744
	chr3	46372015	4082	0.833912	0.957298	0.951274	0.947515	0.952029	0.0427023	0.048726	0.0524849
	chr3	46372016	4034	0.824106	0.954305	0.947074	0.943222	0.9482	0.0456948	0.0529263	0.0567779
	chr3	46372017	4028	0.82288	0.953931	0.946549	0.942685	0.947722	0.0460688	0.0534514	0.0573146
	chr3	46372018	4029	0.823085	0.953994	0.946636	0.942775	0.947802	0.0460065	0.0533638	0.0572251
	chr3	46372019	4029	0.823085	0.953994	0.946636	0.942775	0.947802	0.0460065	0.0533638	0.0572251
	chr3	46372020	4010	0.819203	0.952809	0.944974	0.941076	0.946286	0.047191	0.0550265	0.0589245
	chr3	46372021	4019	0.821042	0.95337	0.945761	0.94188	0.947004	0.0466299	0.0542389	0.0581195
	chr3	46372022	4013	0.819816	0.952996	0.945236	0.941344	0.946525	0.047004	0.0547639	0.0586561
	chr3	46372023	4032	0.823698	0.954181	0.946899	0.943043	0.948041	0.0458195	0.0531013	0.0569568
	chr3	46372024	4021	0.82145	0.953495	0.945936	0.942059	0.947163	0.0465052	0.0540639	0.0579406
	chr3	46372025	4021	0.82145	0.953495	0.945936	0.942059	0.947163	0.0465052	0.0540639	0.0579406
	chr3	46372026	4020	0.821246	0.953432	0.945849	0.94197	0.947084	0.0465676	0.0541514	0.0580301
	chr3	46372027	4027	0.822676	0.953869	0.946461	0.942596	0.947642	0.0461312	0.0535389	0.057404
	chr3	46372028	4028	0.82288	0.953931	0.946549	0.942685	0.947722	0.0460688	0.0534514	0.0573146
	chr3	46372029	4023	0.821859	0.953619	0.946111	0.942238	0.947323	0.0463806	0.0538889	0.0577618
	chr3	46372030	4016	0.820429	0.953183	0.945499	0.941612	0.946765	0.046817	0.0545014	0.0583878
	chr3	46372031	4006	0.818386	0.95256	0.944624	0.940718	0.945967	0.0474404	0.0553765	0.0592822
	chr3	46372032	4006	0.818386	0.95256	0.944624	0.940718	0.945967	0.0474404	0.0553765	0.0592822
	chr3	46372033	4022	0.821655	0.953557	0.946024	0.942149	0.947243	0.0464429	0.0539764	0.0578512
	chr3	46372034	4017	0.820633	0.953245	0.945586	0.941702	0.946844	0.0467546	0.0544139	0.0582984
	chr3	46372035	4026	0.822472	0.953806	0.946374	0.942507	0.947562	0.0461935	0.0536264	0.0574935
	chr3	46372036	4015	0.820225	0.953121	0.945411	0.941523	0.946685	0.0468793	0.0545889	0.0584773
	chr3	46372037	4024	0.822063	0.953682	0.946199	0.942328	0.947403	0.0463182	0.0538014	0.0576723
	chr3	46372038	4038	0.824923	0.954555	0.947424	0.94358	0.948519	0.0454454	0.0525763	0.0564202
	chr3	46372039	4034	0.824106	0.954305	0.947074	0.943222	0.9482	0.0456948	0.0529263	0.0567779
	chr3	46372040	4041	0.825536	0.954742	0.947686	0.943848	0.948759	0.0452584	0.0523138	0.0561519
	chr3	46372041	4040	0.825332	0.954679	0.947599	0.943759	0.948679	0.0453207	0.0524013	0.0562413
	chr3	46372042	4047	0.826762	0.955116	0.948211	0.944385	0.949237	0.0448843	0.0517887	0.0556153
	chr3	46372043	4048	0.826966	0.955178	0.948299	0.944474	0.949317	0.044822	0.0517012	0.0555258
	chr3	46372044	4057	0.828805	0.955739	0.949086	0.945279	0.950035	0.0442609	0.0509137	0.0547209
	chr3	46372045	4068	0.831052	0.956425	0.950049	0.946263	0.950912	0.0435751	0.0499511	0.0537371
	chr3	46372046	4058	0.829009	0.955801	0.949174	0.945369	0.950115	0.0441985	0.0508262	0.0546314
	chr3	46372047	4059	0.829213	0.955864	0.949261	0.945458	0.950194	0.0441362	0.0507387	0.054542
	chr3	46372048	4070	0.831461	0.95655	0.950224	0.946442	0.951072	0.0434504	0.0497761	0.0535582
	chr3	46372049	4077	0.832891	0.956986	0.950836	0.947068	0.95163	0.043014	0.0491635	0.0529321
	chr3	46372050	4085	0.834525	0.957485	0.951537	0.947783	0.952268	0.0425153	0.0484635	0.0522166
	chr3	46372051	4086	0.834729	0.957547	0.951624	0.947873	0.952348	0.0424529	0.048376	0.0521272
	chr3	46372052	4090	0.835546	0.957796	0.951974	0.948231	0.952667	0.0422036	0.048026	0.0517694
	chr3	46372053	4107	0.839019	0.958856	0.953462	0.949751	0.954023	0.0411437	0.0465384	0.050249
	chr3	46372054	4105	0.838611	0.958732	0.953287	0.949572	0.953863	0.0412684	0.0467134	0.0504279
	chr3	46372055	4131	0.843922	0.960352	0.955562	0.951898	0.955937	0.0396475	0.0444382	0.0481025
	chr3	46372056	4104	0.838407	0.958669	0.953199	0.949483	0.953784	0.0413308	0.0468009	0.0505173
	chr3	46372057	4098	0.837181	0.958295	0.952674	0.948946	0.953305	0.0417048	0.0473259	0.0510539
	chr3	46372058	4095	0.836568	0.958108	0.952412	0.948678	0.953066	0.0418919	0.0475884	0.0513222
	chr3	46372059	4088	0.835138	0.957672	0.951799	0.948052	0.952507	0.0423283	0.048201	0.0519483
	chr3	46372060	4093	0.836159	0.957983	0.952237	0.948499	0.952906	0.0420165	0.0477634	0.0515011
	chr3	46372061	4112	0.840041	0.959168	0.953899	0.950198	0.954422	0.040832	0.0461008	0.0498018
	chr3	46372062	4115	0.840654	0.959355	0.954162	0.950467	0.954661	0.040645	0.0458383	0.0495335
	chr3	46372063	4121	0.841879	0.959729	0.954687	0.951003	0.95514	0.0402709	0.0453133	0.0489969
	chr3	46372064	4142	0.84617	0.961038	0.956524	0.952881	0.956815	0.0389617	0.0434756	0.0471187
	chr3	46372065	4148	0.847395	0.961412	0.957049	0.953418	0.957293	0.0385877	0.0429506	0.046582
	chr3	46372066	4149	0.8476	0.961475	0.957137	0.953507	0.957373	0.0385253	0.0428631	0.0464926
	chr3	46372067	4160	0.849847	0.96216	0.958099	0.954491	0.95825	0.0378396	0.0419005	0.0455088
	chr3	46372068	4189	0.855771	0.963968	0.960637	0.957085	0.960563	0.0360316	0.0393628	0.0429151
	chr3	46372069	4192	0.856384	0.964155	0.9609	0.957353	0.960803	0.0358446	0.0391003	0.0426468
	chr3	46372070	4188	0.855567	0.963906	0.96055	0.956995	0.960484	0.0360939	0.0394503	0.0430045
	chr3	46372071	4178	0.853524	0.963283	0.959675	0.956101	0.959686	0.0367174	0.0403254	0.0438989
	chr3	46372072	4172	0.852298	0.962909	0.95915	0.955564	0.959208	0.0370914	0.0408504	0.0444355
	chr3	46372073	4162	0.850255	0.962285	0.958274	0.95467	0.95841	0.0377149	0.0417255	0.0453299
	chr3	46372074	4144	0.846578	0.961163	0.956699	0.95306	0.956974	0.038837	0.0433006	0.0469398
	chr3	46372075	4144	0.846578	0.961163	0.956699	0.95306	0.956974	0.038837	0.0433006	0.0469398
	chr3	46372076	4143	0.846374	0.961101	0.956612	0.952971	0.956894	0.0388994	0.0433881	0.0470292
	chr3	46372077	4136	0.844944	0.960664	0.955999	0.952345	0.956336	0.0393358	0.0440007	0.0476553
	chr3	46372078	4137	0.845148	0.960727	0.956087	0.952434	0.956416	0.0392734	0.0439132	0.0475659
	chr3	46372079	4144	0.846578	0.961163	0.956699	0.95306	0.956974	0.038837	0.0433006	0.0469398
	chr3	46372080	4161	0.850051	0.962223	0.958187	0.954581	0.95833	0.0377772	0.041813	0.0454194
	chr3	46372081	4177	0.85332	0.96322	0.959587	0.956012	0.959606	0.0367797	0.0404129	0.0439883
	chr3	46372082	4185	0.854954	0.963719	0.960287	0.956727	0.960244	0.036281	0.0397129	0.0432728
	chr3	46372083	4207	0.859448	0.965091	0.962212	0.958695	0.961999	0.0349094	0.0377877	0.0413052
	chr3	46372084	4206	0.859244	0.965028	0.962125	0.958605	0.961919	0.0349718	0.0378752	0.0413947
	chr3	46372085	4206	0.859244	0.965028	0.962125	0.958605	0.961919	0.0349718	0.0378752	0.0413947
	chr3	46372086	4210	0.860061	0.965278	0.962475	0.958963	0.962238	0.0347224	0.0375252	0.0410369
	chr3	46372087	4211	0.860266	0.96534	0.962562	0.959053	0.962318	0.0346601	0.0374377	0.0409475
	chr3	46372088	4208	0.859653	0.965153	0.9623	0.958784	0.962079	0.0348471	0.0377002	0.0412158
	chr3	46372089	4186	0.855158	0.963781	0.960375	0.956817	0.960324	0.0362186	0.0396254	0.0431834
	chr3	46372090	4179	0.853728	0.963345	0.959762	0.956191	0.959766	0.036655	0.0402379	0.0438095
	chr3	46372091	4182	0.854341	0.963532	0.960025	0.956459	0.960005	0.036468	0.0399754	0.0435412
	chr3	46372092	4224	0.862921	0.96615	0.9637	0.960215	0.963355	0.0338496	0.0363001	0.0397848
	chr3	46372093	4244	0.867007	0.967397	0.96545	0.962004	0.96495	0.0326027	0.03455	0.037996
	chr3	46372094	4247	0.86762	0.967584	0.965713	0.962272	0.96519	0.0324157	0.0342875	0.0377277
	chr3	46372095	4243	0.866803	0.967335	0.965363	0.961915	0.964871	0.0326651	0.0346375	0.0380855
	chr3	46372096	4243	0.866803	0.967335	0.965363	0.961915	0.964871	0.0326651	0.0346375	0.0380855
	chr3	46372097	4250	0.868233	0.967771	0.965975	0.962541	0.965429	0.0322287	0.034025	0.0374594
	chr3	46372098	4251	0.868437	0.967834	0.966063	0.96263	0.965509	0.0321663	0.0339374	0.03737
	chr3	46372099	4228	0.863739	0.9664	0.96405	0.960573	0.963674	0.0336002	0.0359501	0.039427
	chr3	46372100	4222	0.862513	0.966026	0.963525	0.960036	0.963196	0.0339743	0.0364751	0.0399636
	chr3	46372101	4201	0.858223	0.964717	0.961687	0.958158	0.961521	0.0352835	0.0383128	0.0418418
	chr3	46372102	4210	0.860061	0.965278	0.962475	0.958963	0.962238	0.0347224	0.0375252	0.0410369
	chr3	46372103	4214	0.860878	0.965527	0.962825	0.959321	0.962558	0.034473	0.0371752	0.0406791
	chr3	46372104	4215	0.861083	0.965589	0.962912	0.95941	0.962637	0.0344107	0.0370877	0.0405897
	chr3	46372105	4204	0.858836	0.964904	0.96195	0.958426	0.96176	0.0350965	0.0380502	0.0415735
	chr3	46372106	4195	0.856997	0.964342	0.961162	0.957622	0.961042	0.0356575	0.0388378	0.0423785
	chr3	46372107	4180	0.853933	0.963407	0.95985	0.95628	0.959846	0.0365927	0.0401504	0.04372
	chr3	46372108	4175	0.852911	0.963096	0.959412	0.955833	0.959447	0.0369044	0.0405879	0.0441672
	chr3	46372109	4147	0.847191	0.96135	0.956962	0.953329	0.957213	0.03865	0.0430381	0.0466715
	chr3	46372110	4138	0.845352	0.960789	0.956174	0.952524	0.956496	0.0392111	0.0438257	0.0474764
	chr3	46372111	4120	0.841675	0.959667	0.954599	0.950914	0.95506	0.0403333	0.0454008	0.0490863
	chr3	46372112	4119	0.841471	0.959604	0.954512	0.950824	0.95498	0.0403956	0.0454883	0.0491757
	chr3	46372113	4120	0.841675	0.959667	0.954599	0.950914	0.95506	0.0403333	0.0454008	0.0490863
	chr3	46372114	4119	0.841471	0.959604	0.954512	0.950824	0.95498	0.0403956	0.0454883	0.0491757
	chr3	46372115	4109	0.839428	0.958981	0.953637	0.94993	0.954182	0.041019	0.0463633	0.0500701
	chr3	46372116	4098	0.837181	0.958295	0.952674	0.948946	0.953305	0.0417048	0.0473259	0.0510539
	chr3	46372117	4102	0.837998	0.958545	0.953024	0.949304	0.953624	0.0414554	0.0469759	0.0506962
	chr3	46372118	4086	0.834729	0.957547	0.951624	0.947873	0.952348	0.0424529	0.048376	0.0521272
	chr3	46372119	4103	0.838202	0.958607	0.953112	0.949393	0.953704	0.0413931	0.0468884	0.0506067
	chr3	46372120	4106	0.838815	0.958794	0.953374	0.949662	0.953943	0.0412061	0.0466259	0.0503384
	chr3	46372121	4106	0.838815	0.958794	0.953374	0.949662	0.953943	0.0412061	0.0466259	0.0503384
	chr3	46372122	4098	0.837181	0.958295	0.952674	0.948946	0.953305	0.0417048	0.0473259	0.0510539
	chr3	46372123	4093	0.836159	0.957983	0.952237	0.948499	0.952906	0.0420165	0.0477634	0.0515011
	chr3	46372124	4114	0.840449	0.959293	0.954074	0.950377	0.954581	0.0407073	0.0459258	0.0496229
	chr3	46372125	4114	0.840449	0.959293	0.954074	0.950377	0.954581	0.0407073	0.0459258	0.0496229
	chr3	46372126	4119	0.841471	0.959604	0.954512	0.950824	0.95498	0.0403956	0.0454883	0.0491757
	chr3	46372127	4130	0.843718	0.96029	0.955474	0.951808	0.955858	0.0397098	0.0445257	0.0481919
	chr3	46372128	4125	0.842697	0.959978	0.955037	0.951361	0.955459	0.0400216	0.0449632	0.0486391
	chr3	46372129	4129	0.843514	0.960228	0.955387	0.951719	0.955778	0.0397722	0.0446132	0.0482814
	chr3	46372130	4138	0.845352	0.960789	0.956174	0.952524	0.956496	0.0392111	0.0438257	0.0474764
	chr3	46372131	4138	0.845352	0.960789	0.956174	0.952524	0.956496	0.0392111	0.0438257	0.0474764
	chr3	46372132	4142	0.84617	0.961038	0.956524	0.952881	0.956815	0.0389617	0.0434756	0.0471187
	chr3	46372133	4135	0.84474	0.960602	0.955912	0.952255	0.956256	0.0393981	0.0440882	0.0477447
	chr3	46372134	4141	0.845965	0.960976	0.956437	0.952792	0.956735	0.0390241	0.0435631	0.0472081
	chr3	46372135	4134	0.844535	0.96054	0.955824	0.952166	0.956177	0.0394605	0.0441757	0.0478342
	chr3	46372136	4120	0.841675	0.959667	0.954599	0.950914	0.95506	0.0403333	0.0454008	0.0490863
	chr3	46372137	4133	0.844331	0.960477	0.955737	0.952076	0.956097	0.0395228	0.0442632	0.0479236
	chr3	46372138	4132	0.844127	0.960415	0.955649	0.951987	0.956017	0.0395852	0.0443507	0.048013
	chr3	46372139	4118	0.841267	0.959542	0.954424	0.950735	0.9549	0.040458	0.0455758	0.0492652
	chr3	46372140	4121	0.841879	0.959729	0.954687	0.951003	0.95514	0.0402709	0.0453133	0.0489969
	chr3	46372141	4127	0.843105	0.960103	0.955212	0.95154	0.955618	0.0398969	0.0447882	0.0484602
	chr3	46372142	4107	0.839019	0.958856	0.953462	0.949751	0.954023	0.0411437	0.0465384	0.050249
	chr3	46372143	4108	0.839224	0.958919	0.953549	0.94984	0.954103	0.0410814	0.0464508	0.0501596
	chr3	46372144	4101	0.837794	0.958482	0.952937	0.949214	0.953544	0.0415178	0.0470634	0.0507856
	chr3	46372145	4110	0.839632	0.959043	0.953724	0.950019	0.954262	0.0409567	0.0462758	0.0499807
	chr3	46372146	4109	0.839428	0.958981	0.953637	0.94993	0.954182	0.041019	0.0463633	0.0500701
	chr3	46372147	4098	0.837181	0.958295	0.952674	0.948946	0.953305	0.0417048	0.0473259	0.0510539
	chr3	46372148	4129	0.843514	0.960228	0.955387	0.951719	0.955778	0.0397722	0.0446132	0.0482814
	chr3	46372149	4122	0.842084	0.959791	0.954774	0.951093	0.955219	0.0402086	0.0452258	0.0489074
	chr3	46372150	4126	0.842901	0.960041	0.955124	0.95145	0.955538	0.0399592	0.0448757	0.0485497
	chr3	46372151	4132	0.844127	0.960415	0.955649	0.951987	0.956017	0.0395852	0.0443507	0.048013
	chr3	46372152	4136	0.844944	0.960664	0.955999	0.952345	0.956336	0.0393358	0.0440007	0.0476553
	chr3	46372153	4136	0.844944	0.960664	0.955999	0.952345	0.956336	0.0393358	0.0440007	0.0476553
	chr3	46372154	4149	0.8476	0.961475	0.957137	0.953507	0.957373	0.0385253	0.0428631	0.0464926
	chr3	46372155	4160	0.849847	0.96216	0.958099	0.954491	0.95825	0.0378396	0.0419005	0.0455088
	chr3	46372156	4150	0.847804	0.961537	0.957224	0.953597	0.957453	0.038463	0.0427756	0.0464032
	chr3	46372157	4163	0.85046	0.962347	0.958362	0.95476	0.95849	0.0376525	0.041638	0.0452405
	chr3	46372158	4150	0.847804	0.961537	0.957224	0.953597	0.957453	0.038463	0.0427756	0.0464032
	chr3	46372159	4152	0.848212	0.961662	0.957399	0.953776	0.957612	0.0383383	0.0426006	0.0462243
	chr3	46372160	4150	0.847804	0.961537	0.957224	0.953597	0.957453	0.038463	0.0427756	0.0464032
	chr3	46372161	4129	0.843514	0.960228	0.955387	0.951719	0.955778	0.0397722	0.0446132	0.0482814
	chr3	46372162	4130	0.843718	0.96029	0.955474	0.951808	0.955858	0.0397098	0.0445257	0.0481919
	chr3	46372163	4117	0.841062	0.95948	0.954337	0.950645	0.954821	0.0405203	0.0456633	0.0493546
	chr3	46372164	4128	0.843309	0.960165	0.955299	0.951629	0.955698	0.0398345	0.0447007	0.0483708
	chr3	46372165	4174	0.852707	0.963033	0.959325	0.955743	0.959367	0.0369667	0.0406754	0.0442567
	chr3	46372166	4173	0.852503	0.962971	0.959237	0.955654	0.959287	0.0370291	0.0407629	0.0443461
	chr3	46372167	4186	0.855158	0.963781	0.960375	0.956817	0.960324	0.0362186	0.0396254	0.0431834
	chr3	46372168	4171	0.852094	0.962846	0.959062	0.955475	0.959128	0.0371538	0.0409379	0.044525
	chr3	46372169	4182	0.854341	0.963532	0.960025	0.956459	0.960005	0.036468	0.0399754	0.0435412
	chr3	46372170	4167	0.851277	0.962597	0.958712	0.955117	0.958809	0.0374032	0.041288	0.0448827
	chr3	46372171	4171	0.852094	0.962846	0.959062	0.955475	0.959128	0.0371538	0.0409379	0.044525
	chr3	46372172	4173	0.852503	0.962971	0.959237	0.955654	0.959287	0.0370291	0.0407629	0.0443461
	chr3	46372173	4165	0.850868	0.962472	0.958537	0.954938	0.958649	0.0375278	0.041463	0.0450616
	chr3	46372174	4172	0.852298	0.962909	0.95915	0.955564	0.959208	0.0370914	0.0408504	0.0444355
	chr3	46372175	4182	0.854341	0.963532	0.960025	0.956459	0.960005	0.036468	0.0399754	0.0435412
	chr3	46372176	4184	0.85475	0.963657	0.9602	0.956638	0.960165	0.0363433	0.0398004	0.0433623
	chr3	46372177	4183	0.854545	0.963594	0.960112	0.956548	0.960085	0.0364057	0.0398879	0.0434517
	chr3	46372178	4195	0.856997	0.964342	0.961162	0.957622	0.961042	0.0356575	0.0388378	0.0423785
	chr3	46372179	4180	0.853933	0.963407	0.95985	0.95628	0.959846	0.0365927	0.0401504	0.04372
	chr3	46372180	4186	0.855158	0.963781	0.960375	0.956817	0.960324	0.0362186	0.0396254	0.0431834
	chr3	46372181	4177	0.85332	0.96322	0.959587	0.956012	0.959606	0.0367797	0.0404129	0.0439883
	chr3	46372182	4183	0.854545	0.963594	0.960112	0.956548	0.960085	0.0364057	0.0398879	0.0434517
	chr3	46372183	4182	0.854341	0.963532	0.960025	0.956459	0.960005	0.036468	0.0399754	0.0435412
	chr3	46372184	4172	0.852298	0.962909	0.95915	0.955564	0.959208	0.0370914	0.0408504	0.0444355
	chr3	46372185	4178	0.853524	0.963283	0.959675	0.956101	0.959686	0.0367174	0.0403254	0.0438989
	chr3	46372186	4182	0.854341	0.963532	0.960025	0.956459	0.960005	0.036468	0.0399754	0.0435412
	chr3	46372187	4177	0.85332	0.96322	0.959587	0.956012	0.959606	0.0367797	0.0404129	0.0439883
	chr3	46372188	4181	0.854137	0.96347	0.959937	0.956369	0.959925	0.0365303	0.0400629	0.0436306
	chr3	46372189	4178	0.853524	0.963283	0.959675	0.956101	0.959686	0.0367174	0.0403254	0.0438989
	chr3	46372190	4166	0.851073	0.962535	0.958625	0.955028	0.958729	0.0374655	0.0413755	0.0449722
	chr3	46372191	4159	0.849642	0.962098	0.958012	0.954402	0.958171	0.0379019	0.041988	0.0455982
	chr3	46372192	4170	0.85189	0.962784	0.958975	0.955386	0.959048	0.0372161	0.0410255	0.0446144
	chr3	46372193	4156	0.84903	0.961911	0.957749	0.954133	0.957931	0.0380889	0.0422505	0.0458665
	chr3	46372194	4150	0.847804	0.961537	0.957224	0.953597	0.957453	0.038463	0.0427756	0.0464032
	chr3	46372195	4141	0.845965	0.960976	0.956437	0.952792	0.956735	0.0390241	0.0435631	0.0472081
	chr3	46372196	4139	0.845557	0.960851	0.956262	0.952613	0.956575	0.0391488	0.0437382	0.047387
	chr3	46372197	4157	0.849234	0.961973	0.957837	0.954223	0.958011	0.0380266	0.042163	0.0457771
	chr3	46372198	4159	0.849642	0.962098	0.958012	0.954402	0.958171	0.0379019	0.041988	0.0455982
	chr3	46372199	4154	0.848621	0.961786	0.957574	0.953955	0.957772	0.0382136	0.0424256	0.0460454
	chr3	46372200	4157	0.849234	0.961973	0.957837	0.954223	0.958011	0.0380266	0.042163	0.0457771
	chr3	46372201	4168	0.851481	0.962659	0.9588	0.955207	0.958888	0.0373408	0.0412005	0.0447933
	chr3	46372202	4160	0.849847	0.96216	0.958099	0.954491	0.95825	0.0378396	0.0419005	0.0455088
	chr3	46372203	4155	0.848825	0.961849	0.957662	0.954044	0.957852	0.0381513	0.0423381	0.045956
	chr3	46372204	4157	0.849234	0.961973	0.957837	0.954223	0.958011	0.0380266	0.042163	0.0457771
	chr3	46372205	4168	0.851481	0.962659	0.9588	0.955207	0.958888	0.0373408	0.0412005	0.0447933
	chr3	46372206	4158	0.849438	0.962036	0.957924	0.954312	0.958091	0.0379642	0.0420755	0.0456877
	chr3	46372207	4155	0.848825	0.961849	0.957662	0.954044	0.957852	0.0381513	0.0423381	0.045956
	chr3	46372208	4158	0.849438	0.962036	0.957924	0.954312	0.958091	0.0379642	0.0420755	0.0456877
	chr3	46372209	4165	0.850868	0.962472	0.958537	0.954938	0.958649	0.0375278	0.041463	0.0450616
	chr3	46372210	4157	0.849234	0.961973	0.957837	0.954223	0.958011	0.0380266	0.042163	0.0457771
	chr3	46372211	4134	0.844535	0.96054	0.955824	0.952166	0.956177	0.0394605	0.0441757	0.0478342
	chr3	46372212	4138	0.845352	0.960789	0.956174	0.952524	0.956496	0.0392111	0.0438257	0.0474764
	chr3	46372213	4151	0.848008	0.961599	0.957312	0.953686	0.957533	0.0384006	0.0426881	0.0463137
	chr3	46372214	4155	0.848825	0.961849	0.957662	0.954044	0.957852	0.0381513	0.0423381	0.045956
	chr3	46372215	4151	0.848008	0.961599	0.957312	0.953686	0.957533	0.0384006	0.0426881	0.0463137
	chr3	46372216	4154	0.848621	0.961786	0.957574	0.953955	0.957772	0.0382136	0.0424256	0.0460454
	chr3	46372217	4147	0.847191	0.96135	0.956962	0.953329	0.957213	0.03865	0.0430381	0.0466715
	chr3	46372218	4149	0.8476	0.961475	0.957137	0.953507	0.957373	0.0385253	0.0428631	0.0464926
	chr3	46372219	4144	0.846578	0.961163	0.956699	0.95306	0.956974	0.038837	0.0433006	0.0469398
	chr3	46372220	4148	0.847395	0.961412	0.957049	0.953418	0.957293	0.0385877	0.0429506	0.046582
	chr3	46372221	4163	0.85046	0.962347	0.958362	0.95476	0.95849	0.0376525	0.041638	0.0452405
	chr3	46372222	4159	0.849642	0.962098	0.958012	0.954402	0.958171	0.0379019	0.041988	0.0455982
	chr3	46372223	4158	0.849438	0.962036	0.957924	0.954312	0.958091	0.0379642	0.0420755	0.0456877
	chr3	46372224	4156	0.84903	0.961911	0.957749	0.954133	0.957931	0.0380889	0.0422505	0.0458665
	chr3	46372225	4148	0.847395	0.961412	0.957049	0.953418	0.957293	0.0385877	0.0429506	0.046582
	chr3	46372226	4167	0.851277	0.962597	0.958712	0.955117	0.958809	0.0374032	0.041288	0.0448827
	chr3	46372227	4157	0.849234	0.961973	0.957837	0.954223	0.958011	0.0380266	0.042163	0.0457771
	chr3	46372228	4154	0.848621	0.961786	0.957574	0.953955	0.957772	0.0382136	0.0424256	0.0460454
	chr3	46372229	4154	0.848621	0.961786	0.957574	0.953955	0.957772	0.0382136	0.0424256	0.0460454
	chr3	46372230	4152	0.848212	0.961662	0.957399	0.953776	0.957612	0.0383383	0.0426006	0.0462243
	chr3	46372231	4153	0.848417	0.961724	0.957487	0.953865	0.957692	0.038276	0.0425131	0.0461349
	chr3	46372232	4144	0.846578	0.961163	0.956699	0.95306	0.956974	0.038837	0.0433006	0.0469398
	chr3	46372233	4151	0.848008	0.961599	0.957312	0.953686	0.957533	0.0384006	0.0426881	0.0463137
	chr3	46372234	4139	0.845557	0.960851	0.956262	0.952613	0.956575	0.0391488	0.0437382	0.047387
	chr3	46372235	4129	0.843514	0.960228	0.955387	0.951719	0.955778	0.0397722	0.0446132	0.0482814
	chr3	46372236	4141	0.845965	0.960976	0.956437	0.952792	0.956735	0.0390241	0.0435631	0.0472081
	chr3	46372237	4149	0.8476	0.961475	0.957137	0.953507	0.957373	0.0385253	0.0428631	0.0464926
	chr3	46372238	4155	0.848825	0.961849	0.957662	0.954044	0.957852	0.0381513	0.0423381	0.045956
	chr3	46372239	4140	0.845761	0.960914	0.956349	0.952702	0.956655	0.0390864	0.0436506	0.0472975
	chr3	46372240	4128	0.843309	0.960165	0.955299	0.951629	0.955698	0.0398345	0.0447007	0.0483708
	chr3	46372241	4112	0.840041	0.959168	0.953899	0.950198	0.954422	0.040832	0.0461008	0.0498018
	chr3	46372242	4110	0.839632	0.959043	0.953724	0.950019	0.954262	0.0409567	0.0462758	0.0499807
	chr3	46372243	4099	0.837385	0.958358	0.952762	0.949036	0.953385	0.0416425	0.0472384	0.0509645
	chr3	46372244	4083	0.834116	0.95736	0.951361	0.947605	0.952109	0.04264	0.0486385	0.0523955
	chr3	46372245	4086	0.834729	0.957547	0.951624	0.947873	0.952348	0.0424529	0.048376	0.0521272
	chr3	46372246	4077	0.832891	0.956986	0.950836	0.947068	0.95163	0.043014	0.0491635	0.0529321
	chr3	46372247	4072	0.831869	0.956674	0.950399	0.946621	0.951231	0.0433257	0.0496011	0.0533793
	chr3	46372248	4072	0.831869	0.956674	0.950399	0.946621	0.951231	0.0433257	0.0496011	0.0533793
	chr3	46372249	4063	0.830031	0.956113	0.949611	0.945816	0.950513	0.0438868	0.0503886	0.0541843
	chr3	46372250	4075	0.832482	0.956861	0.950661	0.946889	0.951471	0.0431387	0.0493386	0.053111
	chr3	46372251	4062	0.829826	0.956051	0.949524	0.945726	0.950434	0.0439492	0.0504761	0.0542737
	chr3	46372252	4056	0.828601	0.955677	0.948999	0.94519	0.949955	0.0443232	0.0510012	0.0548103
	chr3	46372253	4052	0.827783	0.955427	0.948649	0.944832	0.949636	0.0445726	0.0513512	0.0551681
	chr3	46372254	4043	0.825945	0.954866	0.947861	0.944027	0.948918	0.0451337	0.0521388	0.055973
	chr3	46372255	4058	0.829009	0.955801	0.949174	0.945369	0.950115	0.0441985	0.0508262	0.0546314
	chr3	46372256	4052	0.827783	0.955427	0.948649	0.944832	0.949636	0.0445726	0.0513512	0.0551681
	chr3	46372257	4064	0.830235	0.956176	0.949699	0.945905	0.950593	0.0438245	0.0503011	0.0540948
	chr3	46372258	4065	0.830439	0.956238	0.949786	0.945995	0.950673	0.0437621	0.0502136	0.0540054
	chr3	46372259	4041	0.825536	0.954742	0.947686	0.943848	0.948759	0.0452584	0.0523138	0.0561519
	chr3	46372260	4048	0.826966	0.955178	0.948299	0.944474	0.949317	0.044822	0.0517012	0.0555258
	chr3	46372261	4033	0.823902	0.954243	0.946986	0.943133	0.948121	0.0457571	0.0530138	0.0568674
	chr3	46372262	4032	0.823698	0.954181	0.946899	0.943043	0.948041	0.0458195	0.0531013	0.0569568
	chr3	46372263	4026	0.822472	0.953806	0.946374	0.942507	0.947562	0.0461935	0.0536264	0.0574935
	chr3	46372264	4028	0.82288	0.953931	0.946549	0.942685	0.947722	0.0460688	0.0534514	0.0573146
	chr3	46372265	4033	0.823902	0.954243	0.946986	0.943133	0.948121	0.0457571	0.0530138	0.0568674
	chr3	46372266	4036	0.824515	0.95443	0.947249	0.943401	0.94836	0.0455701	0.0527513	0.0565991
	chr3	46372267	4033	0.823902	0.954243	0.946986	0.943133	0.948121	0.0457571	0.0530138	0.0568674
	chr3	46372268	4033	0.823902	0.954243	0.946986	0.943133	0.948121	0.0457571	0.0530138	0.0568674
	chr3	46372269	4019	0.821042	0.95337	0.945761	0.94188	0.947004	0.0466299	0.0542389	0.0581195
	chr3	46372270	4046	0.826558	0.955053	0.948124	0.944295	0.949157	0.0449467	0.0518762	0.0557047
	chr3	46372271	4048	0.826966	0.955178	0.948299	0.944474	0.949317	0.044822	0.0517012	0.0555258
	chr3	46372272	4026	0.822472	0.953806	0.946374	0.942507	0.947562	0.0461935	0.0536264	0.0574935
	chr3	46372273	4034	0.824106	0.954305	0.947074	0.943222	0.9482	0.0456948	0.0529263	0.0567779
	chr3	46372274	4015	0.820225	0.953121	0.945411	0.941523	0.946685	0.0468793	0.0545889	0.0584773
	chr3	46372275	4003	0.817773	0.952373	0.944361	0.940449	0.945728	0.0476274	0.055639	0.0595505
	chr3	46372276	4022	0.821655	0.953557	0.946024	0.942149	0.947243	0.0464429	0.0539764	0.0578512
	chr3	46372277	4026	0.822472	0.953806	0.946374	0.942507	0.947562	0.0461935	0.0536264	0.0574935
	chr3	46372278	4023	0.821859	0.953619	0.946111	0.942238	0.947323	0.0463806	0.0538889	0.0577618
	chr3	46372279	4018	0.820838	0.953308	0.945674	0.941791	0.946924	0.0466923	0.0543264	0.058209
	chr3	46372280	4029	0.823085	0.953994	0.946636	0.942775	0.947802	0.0460065	0.0533638	0.0572251
	chr3	46372281	4023	0.821859	0.953619	0.946111	0.942238	0.947323	0.0463806	0.0538889	0.0577618
	chr3	46372282	4030	0.823289	0.954056	0.946724	0.942864	0.947881	0.0459441	0.0532763	0.0571357
	chr3	46372283	4031	0.823493	0.954118	0.946811	0.942954	0.947961	0.0458818	0.0531888	0.0570463
	chr3	46372284	4016	0.820429	0.953183	0.945499	0.941612	0.946765	0.046817	0.0545014	0.0583878
	chr3	46372285	4011	0.819408	0.952871	0.945061	0.941165	0.946366	0.0471287	0.054939	0.058835
	chr3	46372286	4002	0.817569	0.95231	0.944273	0.94036	0.945648	0.0476898	0.0557265	0.05964
	chr3	46372287	4014	0.82002	0.953058	0.945324	0.941433	0.946605	0.0469416	0.0546764	0.0585667
	chr3	46372288	4006	0.818386	0.95256	0.944624	0.940718	0.945967	0.0474404	0.0553765	0.0592822
	chr3	46372289	3989	0.814913	0.9515	0.943136	0.939197	0.944611	0.0485002	0.0568641	0.0608026
	chr3	46372290	3979	0.81287	0.950876	0.942261	0.938303	0.943813	0.0491236	0.0577392	0.061697
	chr3	46372291	3969	0.810827	0.950253	0.941386	0.937409	0.943016	0.0497471	0.0586142	0.0625914
	chr3	46372292	3959	0.808784	0.949629	0.940511	0.936514	0.942218	0.0503705	0.0594893	0.0634858
	chr3	46372293	3964	0.809806	0.949941	0.940948	0.936961	0.942617	0.0500588	0.0590518	0.0630386
	chr3	46372294	3958	0.80858	0.949567	0.940423	0.936425	0.942138	0.0504329	0.0595768	0.0635752
	chr3	46372295	3913	0.799387	0.946762	0.936485	0.9324	0.938549	0.0532383	0.0635146	0.0675999
	chr3	46372296	3934	0.803677	0.948071	0.938323	0.934278	0.940224	0.0519291	0.0616769	0.0657217
	chr3	46372297	3939	0.804699	0.948383	0.938761	0.934725	0.940623	0.0516174	0.0612394	0.0652745
	chr3	46372298	3930	0.80286	0.947822	0.937973	0.933921	0.939905	0.0521785	0.062027	0.0660795
	chr3	46372299	3922	0.801226	0.947323	0.937273	0.933205	0.939267	0.0526772	0.062727	0.066795
	chr3	46372300	3927	0.802247	0.947635	0.937711	0.933652	0.939666	0.0523655	0.0622895	0.0663478
	chr3	46372301	3923	0.80143	0.947385	0.93736	0.933294	0.939347	0.0526149	0.0626395	0.0667055
	chr3	46372302	3922	0.801226	0.947323	0.937273	0.933205	0.939267	0.0526772	0.062727	0.066795
	chr3	46372303	3924	0.801634	0.947447	0.937448	0.933384	0.939426	0.0525525	0.062552	0.0666161
	chr3	46372304	3916	0.8	0.946949	0.936748	0.932668	0.938788	0.0530513	0.0632521	0.0673316
	chr3	46372305	3916	0.8	0.946949	0.936748	0.932668	0.938788	0.0530513	0.0632521	0.0673316
	chr3	46372306	3868	0.790194	0.943956	0.932548	0.928375	0.93496	0.0560437	0.0674524	0.0716246
	chr3	46372307	3862	0.788968	0.943582	0.932023	0.927839	0.934481	0.0564178	0.0679774	0.0721612
	chr3	46372308	3872	0.791011	0.944206	0.932898	0.928733	0.935279	0.0557944	0.0671023	0.0712669
	chr3	46372309	3876	0.791828	0.944455	0.933248	0.929091	0.935598	0.055545	0.0667523	0.0709091
	chr3	46372310	3880	0.792646	0.944704	0.933598	0.929449	0.935917	0.0552956	0.0664023	0.0705514
	chr3	46372311	3905	0.797753	0.946263	0.935785	0.931685	0.937911	0.053737	0.0642146	0.0683154
	chr3	46372312	3909	0.79857	0.946512	0.936135	0.932042	0.93823	0.0534877	0.0638646	0.0679577
	chr3	46372313	3917	0.800204	0.947011	0.936835	0.932758	0.938868	0.0529889	0.0631646	0.0672422
	chr3	46372314	3917	0.800204	0.947011	0.936835	0.932758	0.938868	0.0529889	0.0631646	0.0672422
	chr3	46372315	3898	0.796323	0.945827	0.935173	0.931059	0.937353	0.0541734	0.0648272	0.0689415
	chr3	46372316	3884	0.793463	0.944954	0.933948	0.929806	0.936236	0.0550462	0.0660523	0.0701936
	chr3	46372317	3885	0.793667	0.945016	0.934035	0.929896	0.936316	0.0549839	0.0659648	0.0701042
	chr3	46372318	3880	0.792646	0.944704	0.933598	0.929449	0.935917	0.0552956	0.0664023	0.0705514
	chr3	46372319	3843	0.785087	0.942398	0.93036	0.926139	0.932966	0.0576023	0.06964	0.0738606
	chr3	46372320	3847	0.785904	0.942647	0.93071	0.926497	0.933285	0.0573529	0.06929	0.0735028
	chr3	46372321	3845	0.785495	0.942522	0.930535	0.926318	0.933125	0.0574776	0.069465	0.0736817
	chr3	46372322	3853	0.78713	0.943021	0.931235	0.927034	0.933763	0.0569789	0.068765	0.0729662
	chr3	46372323	3859	0.788355	0.943395	0.93176	0.92757	0.934242	0.0566048	0.0682399	0.0724296
	chr3	46372324	3858	0.788151	0.943333	0.931673	0.927481	0.934162	0.0566672	0.0683274	0.072519
	chr3	46372325	3886	0.793871	0.945078	0.934123	0.929985	0.936395	0.0549216	0.0658773	0.0700147
	chr3	46372326	3886	0.793871	0.945078	0.934123	0.929985	0.936395	0.0549216	0.0658773	0.0700147
	chr3	46372327	3886	0.793871	0.945078	0.934123	0.929985	0.936395	0.0549216	0.0658773	0.0700147
	chr3	46372328	3893	0.795301	0.945515	0.934735	0.930611	0.936954	0.0544851	0.0652647	0.0693887
	chr3	46372329	3873	0.791216	0.944268	0.932985	0.928823	0.935359	0.055732	0.0670148	0.0711774
	chr3	46372330	3860	0.78856	0.943458	0.931848	0.92766	0.934322	0.0565425	0.0681524	0.0723401
	chr3	46372331	3853	0.78713	0.943021	0.931235	0.927034	0.933763	0.0569789	0.068765	0.0729662
	chr3	46372332	3834	0.783248	0.941837	0.929572	0.925334	0.932248	0.0581634	0.0704276	0.0746655
	chr3	46372333	3824	0.781205	0.941213	0.928697	0.92444	0.93145	0.0587868	0.0713026	0.0755599
	chr3	46372334	3799	0.776098	0.939655	0.92651	0.922204	0.929456	0.0603454	0.0734903	0.0777958
	chr3	46372335	3788	0.773851	0.938969	0.925547	0.92122	0.928579	0.0610312	0.0744529	0.0787796
	chr3	46372336	3796	0.775485	0.939468	0.926247	0.921936	0.929217	0.0605324	0.0737528	0.0780641
	chr3	46372337	3784	0.773034	0.938719	0.925197	0.920863	0.92826	0.0612805	0.0748029	0.0791374
	chr3	46372338	3785	0.773238	0.938782	0.925285	0.920952	0.928339	0.0612182	0.0747154	0.079048
	chr3	46372339	3772	0.770582	0.937971	0.924147	0.919789	0.927303	0.0620287	0.075853	0.0802106
	chr3	46372340	3771	0.770378	0.937909	0.92406	0.9197	0.927223	0.062091	0.0759405	0.0803001
	chr3	46372341	3772	0.770582	0.937971	0.924147	0.919789	0.927303	0.0620287	0.075853	0.0802106
	chr3	46372342	3770	0.770174	0.937847	0.923972	0.91961	0.927143	0.0621533	0.076028	0.0803895
	chr3	46372343	3744	0.764862	0.936226	0.921697	0.917285	0.925069	0.0637743	0.0783032	0.0827149
	chr3	46372344	3719	0.759755	0.934667	0.919509	0.915049	0.923075	0.0653328	0.0804908	0.0849508
	chr3	46372345	3710	0.757916	0.934106	0.918722	0.914244	0.922357	0.0658939	0.0812784	0.0857558
	chr3	46372346	3709	0.757712	0.934044	0.918634	0.914155	0.922278	0.0659563	0.0813659	0.0858452
	chr3	46372347	3713	0.758529	0.934293	0.918984	0.914513	0.922597	0.0657069	0.0810158	0.0854875
	chr3	46372348	3715	0.758938	0.934418	0.919159	0.914691	0.922756	0.0655822	0.0808408	0.0853086
	chr3	46372349	3713	0.758529	0.934293	0.918984	0.914513	0.922597	0.0657069	0.0810158	0.0854875
	chr3	46372350	3725	0.760981	0.935041	0.920034	0.915586	0.923554	0.0649588	0.0799658	0.0844142
	chr3	46372351	3720	0.759959	0.93473	0.919597	0.915139	0.923155	0.0652705	0.0804033	0.0848614
	chr3	46372352	3720	0.759959	0.93473	0.919597	0.915139	0.923155	0.0652705	0.0804033	0.0848614
	chr3	46372353	3722	0.760368	0.934854	0.919772	0.915317	0.923314	0.0651458	0.0802283	0.0846825
	chr3	46372354	3720	0.759959	0.93473	0.919597	0.915139	0.923155	0.0652705	0.0804033	0.0848614
	chr3	46372355	3721	0.760163	0.934792	0.919684	0.915228	0.923235	0.0652082	0.0803158	0.084772
	chr3	46372356	3724	0.760776	0.934979	0.919947	0.915496	0.923474	0.0650211	0.0800533	0.0845037
	chr3	46372357	3729	0.761798	0.935291	0.920384	0.915944	0.923873	0.0647094	0.0796157	0.0840565
	chr3	46372358	3727	0.761389	0.935166	0.920209	0.915765	0.923713	0.0648341	0.0797908	0.0842353
	chr3	46372359	3738	0.763636	0.935852	0.921172	0.916748	0.924591	0.0641483	0.0788282	0.0832515
	chr3	46372360	3742	0.764454	0.936101	0.921522	0.917106	0.92491	0.063899	0.0784782	0.0828938
	chr3	46372361	3739	0.763841	0.935914	0.921259	0.916838	0.92467	0.064086	0.0787407	0.0831621
	chr3	46372362	3738	0.763636	0.935852	0.921172	0.916748	0.924591	0.0641483	0.0788282	0.0832515
	chr3	46372363	3724	0.760776	0.934979	0.919947	0.915496	0.923474	0.0650211	0.0800533	0.0845037
	chr3	46372364	3725	0.760981	0.935041	0.920034	0.915586	0.923554	0.0649588	0.0799658	0.0844142
	chr3	46372365	3718	0.759551	0.934605	0.919422	0.91496	0.922995	0.0653952	0.0805783	0.0850403
	chr3	46372366	3718	0.759551	0.934605	0.919422	0.91496	0.922995	0.0653952	0.0805783	0.0850403
	chr3	46372367	3719	0.759755	0.934667	0.919509	0.915049	0.923075	0.0653328	0.0804908	0.0849508
	chr3	46372368	3703	0.756486	0.93367	0.918109	0.913618	0.921799	0.0663303	0.0818909	0.0863819
	chr3	46372369	3718	0.759551	0.934605	0.919422	0.91496	0.922995	0.0653952	0.0805783	0.0850403
	chr3	46372370	3724	0.760776	0.934979	0.919947	0.915496	0.923474	0.0650211	0.0800533	0.0845037
	chr3	46372371	3721	0.760163	0.934792	0.919684	0.915228	0.923235	0.0652082	0.0803158	0.084772
	chr3	46372372	3717	0.759346	0.934542	0.919334	0.91487	0.922916	0.0654575	0.0806658	0.0851297
	chr3	46372373	3721	0.760163	0.934792	0.919684	0.915228	0.923235	0.0652082	0.0803158	0.084772
	chr3	46372374	3718	0.759551	0.934605	0.919422	0.91496	0.922995	0.0653952	0.0805783	0.0850403
	chr3	46372375	3701	0.756078	0.933545	0.917934	0.913439	0.921639	0.066455	0.0820659	0.0865607
	chr3	46372376	3700	0.755873	0.933483	0.917847	0.91335	0.92156	0.0665174	0.0821534	0.0866502
	chr3	46372377	3709	0.757712	0.934044	0.918634	0.914155	0.922278	0.0659563	0.0813659	0.0858452
	chr3	46372378	3693	0.754443	0.933046	0.917234	0.912724	0.921001	0.0669538	0.082766	0.0872762
	chr3	46372379	3697	0.75526	0.933296	0.917584	0.913082	0.92132	0.0667044	0.0824159	0.0869185
	chr3	46372380	3694	0.754648	0.933109	0.917322	0.912813	0.921081	0.0668914	0.0826785	0.0871868
	chr3	46372381	3683	0.7524	0.932423	0.916359	0.911829	0.920204	0.0675772	0.083641	0.0881706
	chr3	46372382	3680	0.751788	0.932236	0.916096	0.911561	0.919964	0.0677642	0.0839036	0.0884389
	chr3	46372383	3676	0.75097	0.931986	0.915746	0.911203	0.919645	0.0680136	0.0842536	0.0887967
	chr3	46372384	3675	0.750766	0.931924	0.915659	0.911114	0.919566	0.0680759	0.0843411	0.0888861
	chr3	46372385	3681	0.751992	0.932298	0.916184	0.911651	0.920044	0.0677019	0.0838161	0.0883495
	chr3	46372386	3672	0.750153	0.931737	0.915396	0.910846	0.919326	0.068263	0.0846036	0.0891544
	chr3	46372387	3675	0.750766	0.931924	0.915659	0.911114	0.919566	0.0680759	0.0843411	0.0888861
	chr3	46372388	3669	0.74954	0.93155	0.915134	0.910577	0.919087	0.06845	0.0848661	0.0894227
	chr3	46372389	3666	0.748927	0.931363	0.914871	0.910309	0.918848	0.068637	0.0851286	0.0896911
	chr3	46372390	3681	0.751992	0.932298	0.916184	0.911651	0.920044	0.0677019	0.0838161	0.0883495
	chr3	46372391	3668	0.749336	0.931488	0.915046	0.910488	0.919007	0.0685123	0.0849536	0.0895122
	chr3	46372392	3668	0.749336	0.931488	0.915046	0.910488	0.919007	0.0685123	0.0849536	0.0895122
	chr3	46372393	3667	0.749132	0.931425	0.914959	0.910398	0.918928	0.0685747	0.0850411	0.0896016
	chr3	46372394	3668	0.749336	0.931488	0.915046	0.910488	0.919007	0.0685123	0.0849536	0.0895122
	chr3	46372395	3667	0.749132	0.931425	0.914959	0.910398	0.918928	0.0685747	0.0850411	0.0896016
	chr3	46372396	3661	0.747906	0.931051	0.914434	0.909862	0.918449	0.0689487	0.0855662	0.0901382
	chr3	46372397	3649	0.745455	0.930303	0.913384	0.908789	0.917492	0.0696969	0.0866163	0.0912115
	chr3	46372398	3650	0.745659	0.930365	0.913471	0.908878	0.917572	0.0696345	0.0865287	0.0911221
	chr3	46372399	3634	0.74239	0.929368	0.912071	0.907447	0.916295	0.070632	0.0879288	0.0925531
	chr3	46372400	3641	0.74382	0.929804	0.912684	0.908073	0.916854	0.0701956	0.0873163	0.091927
	chr3	46372401	3647	0.745046	0.930178	0.913209	0.90861	0.917332	0.0698215	0.0867913	0.0913904
	chr3	46372402	3647	0.745046	0.930178	0.913209	0.90861	0.917332	0.0698215	0.0867913	0.0913904
	chr3	46372403	3641	0.74382	0.929804	0.912684	0.908073	0.916854	0.0701956	0.0873163	0.091927
	chr3	46372404	3639	0.743412	0.92968	0.912509	0.907894	0.916694	0.0703203	0.0874913	0.0921059
	chr3	46372405	3621	0.739734	0.928558	0.910934	0.906284	0.915258	0.0714425	0.0890664	0.0937157
	chr3	46372406	3598	0.735036	0.927124	0.908921	0.904227	0.913424	0.0728764	0.0910791	0.0957728
	chr3	46372407	3606	0.73667	0.927622	0.909621	0.904943	0.914062	0.0723776	0.090379	0.0950573
	chr3	46372408	3572	0.729724	0.925503	0.906646	0.901902	0.91135	0.0744973	0.0933542	0.0980982
	chr3	46372409	3576	0.730541	0.925752	0.906996	0.90226	0.911669	0.0742479	0.0930042	0.0977404
	chr3	46372410	3583	0.731971	0.926189	0.907608	0.902886	0.912227	0.0738115	0.0923917	0.0971144
	chr3	46372411	3582	0.731767	0.926126	0.907521	0.902796	0.912148	0.0738738	0.0924792	0.0972038
	chr3	46372412	3590	0.733401	0.926625	0.908221	0.903512	0.912786	0.0733751	0.0917791	0.0964883
	chr3	46372413	3584	0.732176	0.926251	0.907696	0.902975	0.912307	0.0737492	0.0923042	0.0970249
	chr3	46372414	3594	0.734219	0.926874	0.908571	0.903869	0.913105	0.0731257	0.0914291	0.0961306
	chr3	46372415	3568	0.728907	0.925253	0.906296	0.901544	0.911031	0.0747466	0.0937043	0.098456
	chr3	46372416	3533	0.721757	0.923071	0.903233	0.898414	0.908239	0.0769287	0.096767	0.101586
	chr3	46372417	3536	0.72237	0.923258	0.903496	0.898682	0.908479	0.0767416	0.0965045	0.101318
	chr3	46372418	3538	0.722778	0.923383	0.903671	0.898861	0.908638	0.0766169	0.0963295	0.101139
	chr3	46372419	3535	0.722165	0.923196	0.903408	0.898593	0.908399	0.076804	0.096592	0.101407
	chr3	46372420	3531	0.721348	0.922947	0.903058	0.898235	0.90808	0.0770533	0.096942	0.101765
	chr3	46372421	3540	0.723187	0.923508	0.903846	0.89904	0.908798	0.0764922	0.0961544	0.10096
	chr3	46372422	3543	0.7238	0.923695	0.904108	0.899308	0.909037	0.0763052	0.0958919	0.100692
	chr3	46372423	3543	0.7238	0.923695	0.904108	0.899308	0.909037	0.0763052	0.0958919	0.100692
	chr3	46372424	3556	0.726456	0.924505	0.905246	0.900471	0.910074	0.0754948	0.0947543	0.0995292
	chr3	46372425	3548	0.724821	0.924006	0.904546	0.899755	0.909436	0.0759935	0.0954544	0.100245
	chr3	46372426	3548	0.724821	0.924006	0.904546	0.899755	0.909436	0.0759935	0.0954544	0.100245
	chr3	46372427	3556	0.726456	0.924505	0.905246	0.900471	0.910074	0.0754948	0.0947543	0.0995292
	chr3	46372428	3565	0.728294	0.925066	0.906033	0.901276	0.910792	0.0749337	0.0939668	0.0987243
	chr3	46372429	3562	0.727681	0.924879	0.905771	0.901007	0.910552	0.0751207	0.0942293	0.0989926
	chr3	46372430	3571	0.72952	0.92544	0.906558	0.901812	0.91127	0.0745596	0.0934417	0.0981876
	chr3	46372431	3578	0.73095	0.925877	0.907171	0.902438	0.911829	0.0741232	0.0928292	0.0975616
	chr3	46372432	3586	0.732584	0.926376	0.907871	0.903154	0.912467	0.0736245	0.0921292	0.0968461
	chr3	46372433	3578	0.73095	0.925877	0.907171	0.902438	0.911829	0.0741232	0.0928292	0.0975616
	chr3	46372434	3580	0.731359	0.926001	0.907346	0.902617	0.911988	0.0739985	0.0926542	0.0973827
	chr3	46372435	3585	0.73238	0.926313	0.907783	0.903064	0.912387	0.0736868	0.0922167	0.0969355
	chr3	46372436	3604	0.736261	0.927498	0.909446	0.904764	0.913902	0.0725023	0.090554	0.0952362
	chr3	46372437	3594	0.734219	0.926874	0.908571	0.903869	0.913105	0.0731257	0.0914291	0.0961306
	chr3	46372438	3597	0.734831	0.927061	0.908833	0.904138	0.913344	0.0729387	0.0911666	0.0958623
	chr3	46372439	3592	0.73381	0.92675	0.908396	0.903691	0.912945	0.0732504	0.0916041	0.0963094
	chr3	46372440	3601	0.735649	0.927311	0.909183	0.904495	0.913663	0.0726893	0.0908166	0.0955045
	chr3	46372441	3598	0.735036	0.927124	0.908921	0.904227	0.913424	0.0728764	0.0910791	0.0957728
	chr3	46372442	3597	0.734831	0.927061	0.908833	0.904138	0.913344	0.0729387	0.0911666	0.0958623
	chr3	46372443	3606	0.73667	0.927622	0.909621	0.904943	0.914062	0.0723776	0.090379	0.0950573
	chr3	46372444	3626	0.740756	0.928869	0.911371	0.906731	0.915657	0.0711307	0.0886289	0.0932686
	chr3	46372445	3632	0.741982	0.929243	0.911896	0.907268	0.916136	0.0707567	0.0881039	0.0927319
	chr3	46372446	3637	0.743003	0.929555	0.912334	0.907715	0.916535	0.070445	0.0876663	0.0922847
	chr3	46372447	3635	0.742594	0.92943	0.912159	0.907536	0.916375	0.0705697	0.0878413	0.0924636
	chr3	46372448	3619	0.739326	0.928433	0.910759	0.906105	0.915099	0.0715671	0.0892414	0.0938946
	chr3	46372449	3623	0.740143	0.928682	0.911109	0.906463	0.915418	0.0713178	0.0888914	0.0935369
	chr3	46372450	3618	0.739122	0.928371	0.910671	0.906016	0.915019	0.0716295	0.0893289	0.0939841
	chr3	46372451	3615	0.738509	0.928183	0.910409	0.905748	0.91478	0.0718165	0.0895915	0.0942524
	chr3	46372452	3619	0.739326	0.928433	0.910759	0.906105	0.915099	0.0715671	0.0892414	0.0938946
	chr3	46372453	3619	0.739326	0.928433	0.910759	0.906105	0.915099	0.0715671	0.0892414	0.0938946
	chr3	46372454	3631	0.741777	0.929181	0.911809	0.907179	0.916056	0.070819	0.0881914	0.0928214
	chr3	46372455	3623	0.740143	0.928682	0.911109	0.906463	0.915418	0.0713178	0.0888914	0.0935369
	chr3	46372456	3619	0.739326	0.928433	0.910759	0.906105	0.915099	0.0715671	0.0892414	0.0938946
	chr3	46372457	3616	0.738713	0.928246	0.910496	0.905837	0.91486	0.0717542	0.089504	0.0941629
	chr3	46372458	3601	0.735649	0.927311	0.909183	0.904495	0.913663	0.0726893	0.0908166	0.0955045
	chr3	46372459	3614	0.738304	0.928121	0.910321	0.905658	0.9147	0.0718789	0.089679	0.0943418
	chr3	46372460	3596	0.734627	0.926999	0.908746	0.904048	0.913264	0.073001	0.0912541	0.0959517
	chr3	46372461	3608	0.737079	0.927747	0.909796	0.905122	0.914222	0.0722529	0.090204	0.0948784
	chr3	46372462	3612	0.737896	0.927996	0.910146	0.905479	0.914541	0.0720035	0.089854	0.0945207
	chr3	46372463	3615	0.738509	0.928183	0.910409	0.905748	0.91478	0.0718165	0.0895915	0.0942524
	chr3	46372464	3618	0.739122	0.928371	0.910671	0.906016	0.915019	0.0716295	0.0893289	0.0939841
	chr3	46372465	3612	0.737896	0.927996	0.910146	0.905479	0.914541	0.0720035	0.089854	0.0945207
	chr3	46372466	3613	0.7381	0.928059	0.910234	0.905569	0.91462	0.0719412	0.0897665	0.0944313
	chr3	46372467	3605	0.736466	0.92756	0.909533	0.904853	0.913982	0.07244	0.0904665	0.0951468
	chr3	46372468	3621	0.739734	0.928558	0.910934	0.906284	0.915258	0.0714425	0.0890664	0.0937157
	chr3	46372469	3636	0.742799	0.929493	0.912246	0.907626	0.916455	0.0705073	0.0877538	0.0923742
	chr3	46372470	3636	0.742799	0.929493	0.912246	0.907626	0.916455	0.0705073	0.0877538	0.0923742
	chr3	46372471	3660	0.747702	0.930989	0.914346	0.909772	0.918369	0.0690111	0.0856537	0.0902277
	chr3	46372472	3644	0.744433	0.929991	0.912946	0.908341	0.917093	0.0700086	0.0870538	0.0916587
	chr3	46372473	3637	0.743003	0.929555	0.912334	0.907715	0.916535	0.070445	0.0876663	0.0922847
	chr3	46372474	3638	0.743207	0.929617	0.912421	0.907805	0.916614	0.0703826	0.0875788	0.0921953
	chr3	46372475	3657	0.747089	0.930802	0.914084	0.909504	0.91813	0.0691981	0.0859162	0.090496
	chr3	46372476	3671	0.749949	0.931675	0.915309	0.910756	0.919247	0.0683253	0.0846911	0.0892439
	chr3	46372477	3652	0.746067	0.93049	0.913646	0.909057	0.917731	0.0695098	0.0863537	0.0909432
	chr3	46372478	3665	0.748723	0.931301	0.914784	0.91022	0.918768	0.0686994	0.0852162	0.0897805
	chr3	46372479	3656	0.746885	0.93074	0.913996	0.909415	0.91805	0.0692605	0.0860037	0.0905854
	chr3	46372480	3660	0.747702	0.930989	0.914346	0.909772	0.918369	0.0690111	0.0856537	0.0902277
	chr3	46372481	3658	0.747293	0.930864	0.914171	0.909593	0.91821	0.0691358	0.0858287	0.0904066
	chr3	46372482	3673	0.750358	0.931799	0.915484	0.910935	0.919406	0.0682006	0.0845161	0.089065
	chr3	46372483	3681	0.751992	0.932298	0.916184	0.911651	0.920044	0.0677019	0.0838161	0.0883495
	chr3	46372484	3677	0.751175	0.932049	0.915834	0.911293	0.919725	0.0679512	0.0841661	0.0887072
	chr3	46372485	3680	0.751788	0.932236	0.916096	0.911561	0.919964	0.0677642	0.0839036	0.0884389
	chr3	46372486	3682	0.752196	0.93236	0.916271	0.91174	0.920124	0.0676395	0.0837285	0.08826
	chr3	46372487	3701	0.756078	0.933545	0.917934	0.913439	0.921639	0.066455	0.0820659	0.0865607
	chr3	46372488	3701	0.756078	0.933545	0.917934	0.913439	0.921639	0.066455	0.0820659	0.0865607
	chr3	46372489	3688	0.753422	0.932735	0.916796	0.912277	0.920603	0.0672655	0.0832035	0.0877234
	chr3	46372490	3704	0.756691	0.933732	0.918197	0.913708	0.921879	0.066268	0.0818034	0.0862924
	chr3	46372491	3694	0.754648	0.933109	0.917322	0.912813	0.921081	0.0668914	0.0826785	0.0871868
	chr3	46372492	3697	0.75526	0.933296	0.917584	0.913082	0.92132	0.0667044	0.0824159	0.0869185
	chr3	46372493	3691	0.754035	0.932922	0.917059	0.912545	0.920842	0.0670784	0.082941	0.0874551
	chr3	46372494	3698	0.755465	0.933358	0.917672	0.913171	0.9214	0.066642	0.0823284	0.086829
	chr3	46372495	3703	0.756486	0.93367	0.918109	0.913618	0.921799	0.0663303	0.0818909	0.0863819
	chr3	46372496	3698	0.755465	0.933358	0.917672	0.913171	0.9214	0.066642	0.0823284	0.086829
	chr3	46372497	3698	0.755465	0.933358	0.917672	0.913171	0.9214	0.066642	0.0823284	0.086829
	chr3	46372498	3685	0.752809	0.932547	0.916534	0.912008	0.920363	0.0674525	0.083466	0.0879917
	chr3	46372499	3682	0.752196	0.93236	0.916271	0.91174	0.920124	0.0676395	0.0837285	0.08826
	chr3	46372500	3702	0.756282	0.933607	0.918022	0.913529	0.921719	0.0663927	0.0819784	0.0864713
	chr3	46372501	3693	0.754443	0.933046	0.917234	0.912724	0.921001	0.0669538	0.082766	0.0872762
	chr3	46372502	3704	0.756691	0.933732	0.918197	0.913708	0.921879	0.066268	0.0818034	0.0862924
	chr3	46372503	3711	0.758121	0.934168	0.918809	0.914334	0.922437	0.0658316	0.0811909	0.0856664
	chr3	46372504	3706	0.757099	0.933857	0.918372	0.913886	0.922038	0.0661433	0.0816284	0.0861135
	chr3	46372505	3717	0.759346	0.934542	0.919334	0.91487	0.922916	0.0654575	0.0806658	0.0851297
	chr3	46372506	3723	0.760572	0.934917	0.919859	0.915407	0.923394	0.0650835	0.0801408	0.0845931
	chr3	46372507	3727	0.761389	0.935166	0.920209	0.915765	0.923713	0.0648341	0.0797908	0.0842353
	chr3	46372508	3713	0.758529	0.934293	0.918984	0.914513	0.922597	0.0657069	0.0810158	0.0854875
	chr3	46372509	3716	0.759142	0.93448	0.919247	0.914781	0.922836	0.0655199	0.0807533	0.0852192
	chr3	46372510	3723	0.760572	0.934917	0.919859	0.915407	0.923394	0.0650835	0.0801408	0.0845931
	chr3	46372511	3709	0.757712	0.934044	0.918634	0.914155	0.922278	0.0659563	0.0813659	0.0858452
	chr3	46372512	3719	0.759755	0.934667	0.919509	0.915049	0.923075	0.0653328	0.0804908	0.0849508
	chr3	46372513	3721	0.760163	0.934792	0.919684	0.915228	0.923235	0.0652082	0.0803158	0.084772
	chr3	46372514	3724	0.760776	0.934979	0.919947	0.915496	0.923474	0.0650211	0.0800533	0.0845037
	chr3	46372515	3701	0.756078	0.933545	0.917934	0.913439	0.921639	0.066455	0.0820659	0.0865607
	chr3	46372516	3698	0.755465	0.933358	0.917672	0.913171	0.9214	0.066642	0.0823284	0.086829
	chr3	46372517	3686	0.753013	0.93261	0.916621	0.912098	0.920443	0.0673902	0.0833785	0.0879023
	chr3	46372518	3693	0.754443	0.933046	0.917234	0.912724	0.921001	0.0669538	0.082766	0.0872762
	chr3	46372519	3686	0.753013	0.93261	0.916621	0.912098	0.920443	0.0673902	0.0833785	0.0879023
	chr3	46372520	3688	0.753422	0.932735	0.916796	0.912277	0.920603	0.0672655	0.0832035	0.0877234
	chr3	46372521	3672	0.750153	0.931737	0.915396	0.910846	0.919326	0.068263	0.0846036	0.0891544
	chr3	46372522	3671	0.749949	0.931675	0.915309	0.910756	0.919247	0.0683253	0.0846911	0.0892439
	chr3	46372523	3667	0.749132	0.931425	0.914959	0.910398	0.918928	0.0685747	0.0850411	0.0896016
	chr3	46372524	3676	0.75097	0.931986	0.915746	0.911203	0.919645	0.0680136	0.0842536	0.0887967
	chr3	46372525	3672	0.750153	0.931737	0.915396	0.910846	0.919326	0.068263	0.0846036	0.0891544
	chr3	46372526	3681	0.751992	0.932298	0.916184	0.911651	0.920044	0.0677019	0.0838161	0.0883495
	chr3	46372527	3661	0.747906	0.931051	0.914434	0.909862	0.918449	0.0689487	0.0855662	0.0901382
	chr3	46372528	3649	0.745455	0.930303	0.913384	0.908789	0.917492	0.0696969	0.0866163	0.0912115
	chr3	46372529	2055	0.419816	0.830928	0.773899	0.766225	0.790351	0.169072	0.226101	0.233775
	chr3	46372530	2059	0.420633	0.831178	0.774249	0.766582	0.79067	0.168822	0.225751	0.233418
	chr3	46372531	2057	0.420225	0.831053	0.774074	0.766404	0.79051	0.168947	0.225926	0.233596
	chr3	46372532	3625	0.740552	0.928807	0.911284	0.906642	0.915578	0.0711931	0.0887164	0.093358
	chr3	46372533	3626	0.740756	0.928869	0.911371	0.906731	0.915657	0.0711307	0.0886289	0.0932686
	chr3	46372534	3603	0.736057	0.927435	0.909358	0.904674	0.913823	0.0725646	0.0906415	0.0953256
	chr3	46372535	3610	0.737487	0.927872	0.909971	0.9053	0.914381	0.0721282	0.090029	0.0946996
	chr3	46372536	3617	0.738917	0.928308	0.910584	0.905926	0.914939	0.0716918	0.0894165	0.0940735
	chr3	46372537	3614	0.738304	0.928121	0.910321	0.905658	0.9147	0.0718789	0.089679	0.0943418
	chr3	46372538	3601	0.735649	0.927311	0.909183	0.904495	0.913663	0.0726893	0.0908166	0.0955045
	chr3	46372539	3603	0.736057	0.927435	0.909358	0.904674	0.913823	0.0725646	0.0906415	0.0953256
	chr3	46372540	3603	0.736057	0.927435	0.909358	0.904674	0.913823	0.0725646	0.0906415	0.0953256
	chr3	46372541	3613	0.7381	0.928059	0.910234	0.905569	0.91462	0.0719412	0.0897665	0.0944313
	chr3	46372542	3602	0.735853	0.927373	0.909271	0.904585	0.913743	0.072627	0.0907291	0.0954151
	chr3	46372543	3599	0.73524	0.927186	0.909008	0.904317	0.913504	0.072814	0.0909916	0.0956834
	chr3	46372544	3598	0.735036	0.927124	0.908921	0.904227	0.913424	0.0728764	0.0910791	0.0957728
	chr3	46372545	3600	0.735444	0.927248	0.909096	0.904406	0.913583	0.0727517	0.0909041	0.0955939
	chr3	46372546	3589	0.733197	0.926563	0.908133	0.903422	0.912706	0.0734374	0.0918666	0.0965778
	chr3	46372547	3598	0.735036	0.927124	0.908921	0.904227	0.913424	0.0728764	0.0910791	0.0957728
	chr3	46372548	3606	0.73667	0.927622	0.909621	0.904943	0.914062	0.0723776	0.090379	0.0950573
	chr3	46372549	3604	0.736261	0.927498	0.909446	0.904764	0.913902	0.0725023	0.090554	0.0952362
	chr3	46372550	3604	0.736261	0.927498	0.909446	0.904764	0.913902	0.0725023	0.090554	0.0952362
	chr3	46372551	3591	0.733606	0.926687	0.908308	0.903601	0.912866	0.0733128	0.0916916	0.0963989
	chr3	46372552	3588	0.732993	0.9265	0.908046	0.903333	0.912626	0.0734998	0.0919541	0.0966672
	chr3	46372553	3603	0.736057	0.927435	0.909358	0.904674	0.913823	0.0725646	0.0906415	0.0953256
	chr3	46372554	3611	0.737692	0.927934	0.910059	0.90539	0.914461	0.0720659	0.0899415	0.0946101
	chr3	46372555	3618	0.739122	0.928371	0.910671	0.906016	0.915019	0.0716295	0.0893289	0.0939841
	chr3	46372556	3611	0.737692	0.927934	0.910059	0.90539	0.914461	0.0720659	0.0899415	0.0946101
	chr3	46372557	3598	0.735036	0.927124	0.908921	0.904227	0.913424	0.0728764	0.0910791	0.0957728
	chr3	46372558	3601	0.735649	0.927311	0.909183	0.904495	0.913663	0.0726893	0.0908166	0.0955045
	chr3	46372559	3592	0.73381	0.92675	0.908396	0.903691	0.912945	0.0732504	0.0916041	0.0963094
	chr3	46372560	3598	0.735036	0.927124	0.908921	0.904227	0.913424	0.0728764	0.0910791	0.0957728
	chr3	46372561	3586	0.732584	0.926376	0.907871	0.903154	0.912467	0.0736245	0.0921292	0.0968461
	chr3	46372562	3563	0.727886	0.924942	0.905858	0.901097	0.910632	0.0750584	0.0941418	0.0989031
	chr3	46372563	3570	0.729316	0.925378	0.906471	0.901723	0.911191	0.074622	0.0935293	0.0982771
	chr3	46372564	3570	0.729316	0.925378	0.906471	0.901723	0.911191	0.074622	0.0935293	0.0982771
	chr3	46372565	3558	0.726864	0.92463	0.905421	0.90065	0.910233	0.0753701	0.0945793	0.0993503
	chr3	46372566	3569	0.729111	0.925316	0.906383	0.901633	0.911111	0.0746843	0.0936168	0.0983665
	chr3	46372567	3557	0.72666	0.924568	0.905333	0.90056	0.910154	0.0754324	0.0946668	0.0994398
	chr3	46372568	3559	0.727068	0.924692	0.905508	0.900739	0.910313	0.0753077	0.0944918	0.0992609
	chr3	46372569	3565	0.728294	0.925066	0.906033	0.901276	0.910792	0.0749337	0.0939668	0.0987243
	chr3	46372570	3565	0.728294	0.925066	0.906033	0.901276	0.910792	0.0749337	0.0939668	0.0987243
	chr3	46372571	3553	0.725843	0.924318	0.904983	0.900202	0.909835	0.0756818	0.0950169	0.0997975
	chr3	46372572	3547	0.724617	0.923944	0.904458	0.899666	0.909356	0.0760558	0.0955419	0.100334
	chr3	46372573	3552	0.725638	0.924256	0.904896	0.900113	0.909755	0.0757441	0.0951044	0.099887
	chr3	46372574	3555	0.726251	0.924443	0.905158	0.900381	0.909994	0.0755571	0.0948418	0.0996186
	chr3	46372575	3562	0.727681	0.924879	0.905771	0.901007	0.910552	0.0751207	0.0942293	0.0989926
	chr3	46372576	3559	0.727068	0.924692	0.905508	0.900739	0.910313	0.0753077	0.0944918	0.0992609
	chr3	46372577	3547	0.724617	0.923944	0.904458	0.899666	0.909356	0.0760558	0.0955419	0.100334
	chr3	46372578	3532	0.721553	0.923009	0.903146	0.898324	0.90816	0.076991	0.0968545	0.101676
	chr3	46372579	3510	0.717058	0.921637	0.90122	0.896357	0.906405	0.0783625	0.0987796	0.103643
	chr3	46372580	3505	0.716037	0.921326	0.900783	0.895909	0.906006	0.0786743	0.0992172	0.104091
	chr3	46372581	3508	0.71665	0.921513	0.901045	0.896178	0.906245	0.0784872	0.0989546	0.103822
	chr3	46372582	3510	0.717058	0.921637	0.90122	0.896357	0.906405	0.0783625	0.0987796	0.103643
	chr3	46372583	3524	0.719918	0.92251	0.902445	0.897609	0.907522	0.0774897	0.0975545	0.102391
	chr3	46372584	3532	0.721553	0.923009	0.903146	0.898324	0.90816	0.076991	0.0968545	0.101676
	chr3	46372585	3531	0.721348	0.922947	0.903058	0.898235	0.90808	0.0770533	0.096942	0.101765
	chr3	46372586	3542	0.723596	0.923632	0.904021	0.899219	0.908957	0.0763676	0.0959794	0.100781
	chr3	46372587	3542	0.723596	0.923632	0.904021	0.899219	0.908957	0.0763676	0.0959794	0.100781
	chr3	46372588	3549	0.725026	0.924069	0.904633	0.899845	0.909516	0.0759312	0.0953669	0.100155
	chr3	46372589	3543	0.7238	0.923695	0.904108	0.899308	0.909037	0.0763052	0.0958919	0.100692
	chr3	46372590	3539	0.722983	0.923445	0.903758	0.89895	0.908718	0.0765546	0.0962419	0.10105
	chr3	46372591	3538	0.722778	0.923383	0.903671	0.898861	0.908638	0.0766169	0.0963295	0.101139
	chr3	46372592	3543	0.7238	0.923695	0.904108	0.899308	0.909037	0.0763052	0.0958919	0.100692
	chr3	46372593	3556	0.726456	0.924505	0.905246	0.900471	0.910074	0.0754948	0.0947543	0.0995292
	chr3	46372594	3548	0.724821	0.924006	0.904546	0.899755	0.909436	0.0759935	0.0954544	0.100245
	chr3	46372595	3544	0.724004	0.923757	0.904196	0.899398	0.909117	0.0762429	0.0958044	0.100602
	chr3	46372596	3552	0.725638	0.924256	0.904896	0.900113	0.909755	0.0757441	0.0951044	0.099887
	chr3	46372597	3552	0.725638	0.924256	0.904896	0.900113	0.909755	0.0757441	0.0951044	0.099887
	chr3	46372598	3564	0.72809	0.925004	0.905946	0.901186	0.910712	0.074996	0.0940543	0.0988137
	chr3	46372599	3557	0.72666	0.924568	0.905333	0.90056	0.910154	0.0754324	0.0946668	0.0994398
	chr3	46372600	3555	0.726251	0.924443	0.905158	0.900381	0.909994	0.0755571	0.0948418	0.0996186
	chr3	46372601	3552	0.725638	0.924256	0.904896	0.900113	0.909755	0.0757441	0.0951044	0.099887
	chr3	46372602	3545	0.724208	0.923819	0.904283	0.899487	0.909197	0.0761805	0.0957169	0.100513
	chr3	46372603	3542	0.723596	0.923632	0.904021	0.899219	0.908957	0.0763676	0.0959794	0.100781
	chr3	46372604	3522	0.71951	0.922386	0.90227	0.89743	0.907362	0.0776144	0.0977296	0.10257
	chr3	46372605	3528	0.720735	0.92276	0.902795	0.897967	0.907841	0.0772404	0.0972045	0.102033
	chr3	46372606	3536	0.72237	0.923258	0.903496	0.898682	0.908479	0.0767416	0.0965045	0.101318
	chr3	46372607	3539	0.722983	0.923445	0.903758	0.89895	0.908718	0.0765546	0.0962419	0.10105
	chr3	46372608	3531	0.721348	0.922947	0.903058	0.898235	0.90808	0.0770533	0.096942	0.101765
	chr3	46372609	3539	0.722983	0.923445	0.903758	0.89895	0.908718	0.0765546	0.0962419	0.10105
	chr3	46372610	3532	0.721553	0.923009	0.903146	0.898324	0.90816	0.076991	0.0968545	0.101676
	chr3	46372611	3521	0.719305	0.922323	0.902183	0.89734	0.907282	0.0776768	0.0978171	0.10266
	chr3	46372612	3533	0.721757	0.923071	0.903233	0.898414	0.908239	0.0769287	0.096767	0.101586
	chr3	46372613	3516	0.718284	0.922012	0.901745	0.896893	0.906883	0.0779885	0.0982546	0.103107
	chr3	46372614	3509	0.716854	0.921575	0.901133	0.896267	0.906325	0.0784249	0.0988671	0.103733
	chr3	46372615	3511	0.717263	0.9217	0.901308	0.896446	0.906485	0.0783002	0.0986921	0.103554
	chr3	46372616	3502	0.715424	0.921139	0.90052	0.895641	0.905767	0.0788613	0.0994797	0.104359
	chr3	46372617	3501	0.71522	0.921076	0.900433	0.895552	0.905687	0.0789236	0.0995672	0.104448
	chr3	46372618	3498	0.714607	0.920889	0.90017	0.895283	0.905448	0.0791107	0.0998297	0.104717
	chr3	46372619	3511	0.717263	0.9217	0.901308	0.896446	0.906485	0.0783002	0.0986921	0.103554
	chr3	46372620	3504	0.715832	0.921263	0.900695	0.89582	0.905926	0.0787366	0.0993047	0.10418
	chr3	46372621	3500	0.715015	0.921014	0.900345	0.895462	0.905607	0.078986	0.0996547	0.104538
	chr3	46372622	3507	0.716445	0.92145	0.900958	0.896088	0.906166	0.0785496	0.0990422	0.103912
	chr3	46372623	3499	0.714811	0.920952	0.900258	0.895373	0.905527	0.0790483	0.0997422	0.104627
	chr3	46372624	3506	0.716241	0.921388	0.90087	0.895999	0.906086	0.0786119	0.0991297	0.104001
	chr3	46372625	3514	0.717875	0.921887	0.90157	0.896714	0.906724	0.0781132	0.0984296	0.103286
	chr3	46372626	3512	0.717467	0.921762	0.901395	0.896536	0.906564	0.0782379	0.0986046	0.103464
	chr3	46372627	3512	0.717467	0.921762	0.901395	0.896536	0.906564	0.0782379	0.0986046	0.103464
	chr3	46372628	3499	0.714811	0.920952	0.900258	0.895373	0.905527	0.0790483	0.0997422	0.104627
	chr3	46372629	3509	0.716854	0.921575	0.901133	0.896267	0.906325	0.0784249	0.0988671	0.103733
	chr3	46372630	3499	0.714811	0.920952	0.900258	0.895373	0.905527	0.0790483	0.0997422	0.104627
	chr3	46372631	3505	0.716037	0.921326	0.900783	0.895909	0.906006	0.0786743	0.0992172	0.104091
	chr3	46372632	3521	0.719305	0.922323	0.902183	0.89734	0.907282	0.0776768	0.0978171	0.10266
	chr3	46372633	3510	0.717058	0.921637	0.90122	0.896357	0.906405	0.0783625	0.0987796	0.103643
	chr3	46372634	3520	0.719101	0.922261	0.902095	0.897251	0.907202	0.0777391	0.0979046	0.102749
	chr3	46372635	3529	0.72094	0.922822	0.902883	0.898056	0.90792	0.077178	0.097117	0.101944
	chr3	46372636	3534	0.721961	0.923134	0.903321	0.898503	0.908319	0.0768663	0.0966795	0.101497
	chr3	46372637	3534	0.721961	0.923134	0.903321	0.898503	0.908319	0.0768663	0.0966795	0.101497
	chr3	46372638	3538	0.722778	0.923383	0.903671	0.898861	0.908638	0.0766169	0.0963295	0.101139
	chr3	46372639	3539	0.722983	0.923445	0.903758	0.89895	0.908718	0.0765546	0.0962419	0.10105
	chr3	46372640	3544	0.724004	0.923757	0.904196	0.899398	0.909117	0.0762429	0.0958044	0.100602
	chr3	46372641	3544	0.724004	0.923757	0.904196	0.899398	0.909117	0.0762429	0.0958044	0.100602
	chr3	46372642	3543	0.7238	0.923695	0.904108	0.899308	0.909037	0.0763052	0.0958919	0.100692
	chr3	46372643	3539	0.722983	0.923445	0.903758	0.89895	0.908718	0.0765546	0.0962419	0.10105
	chr3	46372644	3530	0.721144	0.922884	0.90297	0.898145	0.908	0.0771157	0.0970295	0.101855
	chr3	46372645	3526	0.720327	0.922635	0.90262	0.897788	0.907681	0.0773651	0.0973795	0.102212
	chr3	46372646	3528	0.720735	0.92276	0.902795	0.897967	0.907841	0.0772404	0.0972045	0.102033
	chr3	46372647	3535	0.722165	0.923196	0.903408	0.898593	0.908399	0.076804	0.096592	0.101407
	chr3	46372648	3534	0.721961	0.923134	0.903321	0.898503	0.908319	0.0768663	0.0966795	0.101497
	chr3	46372649	3531	0.721348	0.922947	0.903058	0.898235	0.90808	0.0770533	0.096942	0.101765
	chr3	46372650	3528	0.720735	0.92276	0.902795	0.897967	0.907841	0.0772404	0.0972045	0.102033
	chr3	46372651	3523	0.719714	0.922448	0.902358	0.897519	0.907442	0.0775521	0.0976421	0.102481
	chr3	46372652	3523	0.719714	0.922448	0.902358	0.897519	0.907442	0.0775521	0.0976421	0.102481
	chr3	46372653	3522	0.71951	0.922386	0.90227	0.89743	0.907362	0.0776144	0.0977296	0.10257
	chr3	46372654	3525	0.720123	0.922573	0.902533	0.897698	0.907601	0.0774274	0.097467	0.102302
	chr3	46372655	3518	0.718693	0.922136	0.90192	0.897072	0.907043	0.0778638	0.0980796	0.102928
	chr3	46372656	3525	0.720123	0.922573	0.902533	0.897698	0.907601	0.0774274	0.097467	0.102302
	chr3	46372657	3520	0.719101	0.922261	0.902095	0.897251	0.907202	0.0777391	0.0979046	0.102749
	chr3	46372658	3516	0.718284	0.922012	0.901745	0.896893	0.906883	0.0779885	0.0982546	0.103107
	chr3	46372659	3524	0.719918	0.92251	0.902445	0.897609	0.907522	0.0774897	0.0975545	0.102391
	chr3	46372660	3514	0.717875	0.921887	0.90157	0.896714	0.906724	0.0781132	0.0984296	0.103286
	chr3	46372661	3517	0.718488	0.922074	0.901833	0.896983	0.906963	0.0779261	0.0981671	0.103017
	chr3	46372662	3518	0.718693	0.922136	0.90192	0.897072	0.907043	0.0778638	0.0980796	0.102928
	chr3	46372663	3522	0.71951	0.922386	0.90227	0.89743	0.907362	0.0776144	0.0977296	0.10257
	chr3	46372664	3510	0.717058	0.921637	0.90122	0.896357	0.906405	0.0783625	0.0987796	0.103643
	chr3	46372665	3504	0.715832	0.921263	0.900695	0.89582	0.905926	0.0787366	0.0993047	0.10418
	chr3	46372666	3498	0.714607	0.920889	0.90017	0.895283	0.905448	0.0791107	0.0998297	0.104717
	chr3	46372667	3503	0.715628	0.921201	0.900608	0.895731	0.905846	0.0787989	0.0993922	0.104269
	chr3	46372668	3482	0.711338	0.919892	0.89877	0.893852	0.904171	0.0801081	0.10123	0.106148
	chr3	46372669	3485	0.711951	0.920079	0.899033	0.894121	0.904411	0.0799211	0.100967	0.105879
	chr3	46372670	3506	0.716241	0.921388	0.90087	0.895999	0.906086	0.0786119	0.0991297	0.104001
	chr3	46372671	3506	0.716241	0.921388	0.90087	0.895999	0.906086	0.0786119	0.0991297	0.104001
	chr3	46372672	3504	0.715832	0.921263	0.900695	0.89582	0.905926	0.0787366	0.0993047	0.10418
	chr3	46372673	3503	0.715628	0.921201	0.900608	0.895731	0.905846	0.0787989	0.0993922	0.104269
	chr3	46372674	3509	0.716854	0.921575	0.901133	0.896267	0.906325	0.0784249	0.0988671	0.103733
	chr3	46372675	3497	0.714402	0.920827	0.900083	0.895194	0.905368	0.079173	0.0999172	0.104806
	chr3	46372676	3493	0.713585	0.920578	0.899733	0.894836	0.905049	0.0794224	0.100267	0.105164
	chr3	46372677	3480	0.71093	0.919767	0.898595	0.893674	0.904012	0.0802328	0.101405	0.106326
	chr3	46372678	3465	0.707865	0.918832	0.897283	0.892332	0.902816	0.081168	0.102717	0.107668
	chr3	46372679	3463	0.707457	0.918707	0.897108	0.892153	0.902656	0.0812927	0.102892	0.107847
	chr3	46372680	3461	0.707048	0.918583	0.896933	0.891974	0.902496	0.0814174	0.103067	0.108026
	chr3	46372681	3463	0.707457	0.918707	0.897108	0.892153	0.902656	0.0812927	0.102892	0.107847
	chr3	46372682	3445	0.703779	0.917585	0.895532	0.890543	0.90122	0.0824148	0.104468	0.109457
	chr3	46372683	3454	0.705618	0.918146	0.89632	0.891348	0.901938	0.0818538	0.10368	0.108652
	chr3	46372684	3444	0.703575	0.917523	0.895445	0.890454	0.901141	0.0824772	0.104555	0.109546
	chr3	46372685	3449	0.704597	0.917835	0.895882	0.890901	0.901539	0.0821655	0.104118	0.109099
	chr3	46372686	3431	0.700919	0.916712	0.894307	0.889291	0.900104	0.0832876	0.105693	0.110709
	chr3	46372687	3420	0.698672	0.916027	0.893345	0.888307	0.899226	0.0839734	0.106655	0.111693
	chr3	46372688	3435	0.701736	0.916962	0.894657	0.889649	0.900423	0.0830383	0.105343	0.110351
	chr3	46372689	3421	0.698876	0.916089	0.893432	0.888397	0.899306	0.0839111	0.106568	0.111603
	chr3	46372690	3413	0.697242	0.91559	0.892732	0.887681	0.898668	0.0844098	0.107268	0.112319
	chr3	46372691	3411	0.696834	0.915465	0.892557	0.887502	0.898508	0.0845345	0.107443	0.112498
	chr3	46372692	3417	0.698059	0.91584	0.893082	0.888039	0.898987	0.0841604	0.106918	0.111961
	chr3	46372693	3412	0.697038	0.915528	0.892645	0.887592	0.898588	0.0844722	0.107355	0.112408
	chr3	46372694	3410	0.696629	0.915403	0.89247	0.887413	0.898429	0.0845968	0.10753	0.112587
	chr3	46372695	3399	0.694382	0.914717	0.891507	0.886429	0.897551	0.0852826	0.108493	0.113571
	chr3	46372696	3392	0.692952	0.914281	0.890895	0.885803	0.896993	0.085719	0.109105	0.114197
	chr3	46372697	3405	0.695608	0.915091	0.892032	0.886966	0.89803	0.0849086	0.107968	0.113034
	chr3	46372698	3389	0.692339	0.914094	0.890632	0.885535	0.896754	0.0859061	0.109368	0.114465
	chr3	46372699	3401	0.694791	0.914842	0.891682	0.886608	0.897711	0.0851579	0.108318	0.113392
	chr3	46372700	3395	0.693565	0.914468	0.891157	0.886071	0.897232	0.085532	0.108843	0.113929
	chr3	46372701	3382	0.690909	0.913658	0.89002	0.884909	0.896195	0.0863425	0.10998	0.115091
	chr3	46372702	3392	0.692952	0.914281	0.890895	0.885803	0.896993	0.085719	0.109105	0.114197
	chr3	46372703	3380	0.690501	0.913533	0.889845	0.88473	0.896036	0.0864671	0.110155	0.11527
	chr3	46372704	3388	0.692135	0.914032	0.890545	0.885445	0.896674	0.0859684	0.109455	0.114555
	chr3	46372705	3386	0.691726	0.913907	0.89037	0.885266	0.896514	0.0860931	0.10963	0.114734
	chr3	46372706	3384	0.691318	0.913782	0.890195	0.885087	0.896355	0.0862178	0.109805	0.114913
	chr3	46372707	3387	0.691931	0.913969	0.890457	0.885356	0.896594	0.0860307	0.109543	0.114644
	chr3	46372708	3387	0.691931	0.913969	0.890457	0.885356	0.896594	0.0860307	0.109543	0.114644
	chr3	46372709	3396	0.693769	0.91453	0.891245	0.886161	0.897312	0.0854696	0.108755	0.113839
	chr3	46372710	3386	0.691726	0.913907	0.89037	0.885266	0.896514	0.0860931	0.10963	0.114734
	chr3	46372711	3397	0.693973	0.914593	0.891332	0.88625	0.897392	0.0854073	0.108668	0.11375
	chr3	46372712	3412	0.697038	0.915528	0.892645	0.887592	0.898588	0.0844722	0.107355	0.112408
	chr3	46372713	3427	0.700102	0.916463	0.893957	0.888933	0.899785	0.083537	0.106043	0.111067
	chr3	46372714	3424	0.699489	0.916276	0.893695	0.888665	0.899545	0.083724	0.106305	0.111335
	chr3	46372715	3408	0.696221	0.915278	0.892295	0.887234	0.898269	0.0847215	0.107705	0.112766
	chr3	46372716	3412	0.697038	0.915528	0.892645	0.887592	0.898588	0.0844722	0.107355	0.112408
	chr3	46372717	3412	0.697038	0.915528	0.892645	0.887592	0.898588	0.0844722	0.107355	0.112408
	chr3	46372718	3400	0.694586	0.91478	0.891595	0.886519	0.897631	0.0852203	0.108405	0.113481
	chr3	46372719	3406	0.695812	0.915154	0.89212	0.887055	0.89811	0.0848462	0.10788	0.112945
	chr3	46372720	3406	0.695812	0.915154	0.89212	0.887055	0.89811	0.0848462	0.10788	0.112945
	chr3	46372721	3412	0.697038	0.915528	0.892645	0.887592	0.898588	0.0844722	0.107355	0.112408
	chr3	46372722	3391	0.692748	0.914219	0.890807	0.885714	0.896913	0.0857814	0.109193	0.114286
	chr3	46372723	3382	0.690909	0.913658	0.89002	0.884909	0.896195	0.0863425	0.10998	0.115091
	chr3	46372724	3374	0.689275	0.913159	0.88932	0.884193	0.895557	0.0868412	0.11068	0.115807
	chr3	46372725	3386	0.691726	0.913907	0.89037	0.885266	0.896514	0.0860931	0.10963	0.114734
	chr3	46372726	3386	0.691726	0.913907	0.89037	0.885266	0.896514	0.0860931	0.10963	0.114734
	chr3	46372727	3387	0.691931	0.913969	0.890457	0.885356	0.896594	0.0860307	0.109543	0.114644
	chr3	46372728	3373	0.68907	0.913096	0.889232	0.884104	0.895477	0.0869035	0.110768	0.115896
	chr3	46372729	3362	0.686823	0.912411	0.888269	0.88312	0.8946	0.0875893	0.111731	0.11688
	chr3	46372730	3363	0.687028	0.912473	0.888357	0.883209	0.89468	0.087527	0.111643	0.116791
	chr3	46372731	3356	0.685598	0.912037	0.887744	0.882583	0.894121	0.0879634	0.112256	0.117417
	chr3	46372732	3377	0.689888	0.913346	0.889582	0.884461	0.895796	0.0866542	0.110418	0.115539
	chr3	46372733	3356	0.685598	0.912037	0.887744	0.882583	0.894121	0.0879634	0.112256	0.117417
	chr3	46372734	3353	0.684985	0.91185	0.887482	0.882315	0.893882	0.0881504	0.112518	0.117685
	chr3	46372735	3360	0.686415	0.912286	0.888094	0.882941	0.89444	0.087714	0.111906	0.117059
	chr3	46372736	3350	0.684372	0.911663	0.887219	0.882047	0.893643	0.0883374	0.112781	0.117953
	chr3	46372737	3351	0.684576	0.911725	0.887307	0.882136	0.893723	0.0882751	0.112693	0.117864
	chr3	46372738	3342	0.682737	0.911164	0.886519	0.881331	0.893005	0.0888362	0.113481	0.118669
	chr3	46372739	3347	0.683759	0.911476	0.886957	0.881778	0.893404	0.0885245	0.113043	0.118222
	chr3	46372740	3359	0.68621	0.912224	0.888007	0.882852	0.894361	0.0877763	0.111993	0.117148
	chr3	46372741	3348	0.683963	0.911538	0.887044	0.881868	0.893483	0.0884621	0.112956	0.118132
	chr3	46372742	3354	0.685189	0.911912	0.887569	0.882404	0.893962	0.0880881	0.112431	0.117596
	chr3	46372743	3350	0.684372	0.911663	0.887219	0.882047	0.893643	0.0883374	0.112781	0.117953
	chr3	46372744	3349	0.684168	0.9116	0.887132	0.881957	0.893563	0.0883998	0.112868	0.118043
	chr3	46372745	3351	0.684576	0.911725	0.887307	0.882136	0.893723	0.0882751	0.112693	0.117864
	chr3	46372746	3344	0.683146	0.911289	0.886694	0.88151	0.893164	0.0887115	0.113306	0.11849
	chr3	46372747	3353	0.684985	0.91185	0.887482	0.882315	0.893882	0.0881504	0.112518	0.117685
	chr3	46372748	3354	0.685189	0.911912	0.887569	0.882404	0.893962	0.0880881	0.112431	0.117596
	chr3	46372749	3345	0.68335	0.911351	0.886782	0.881599	0.893244	0.0886491	0.113218	0.118401
	chr3	46372750	3347	0.683759	0.911476	0.886957	0.881778	0.893404	0.0885245	0.113043	0.118222
	chr3	46372751	3341	0.682533	0.911101	0.886432	0.881242	0.892925	0.0888985	0.113568	0.118758
	chr3	46372752	3364	0.687232	0.912535	0.888444	0.883299	0.89476	0.0874646	0.111556	0.116701
	chr3	46372753	3359	0.68621	0.912224	0.888007	0.882852	0.894361	0.0877763	0.111993	0.117148
	chr3	46372754	3342	0.682737	0.911164	0.886519	0.881331	0.893005	0.0888362	0.113481	0.118669
	chr3	46372755	3336	0.681512	0.91079	0.885994	0.880794	0.892526	0.0892102	0.114006	0.119206
	chr3	46372756	3333	0.680899	0.910603	0.885732	0.880526	0.892287	0.0893973	0.114268	0.119474
	chr3	46372757	3320	0.678243	0.909792	0.884594	0.879363	0.89125	0.0902077	0.115406	0.120637
	chr3	46372758	3327	0.679673	0.910229	0.885207	0.87999	0.891808	0.0897713	0.114793	0.12001
	chr3	46372759	3325	0.679265	0.910104	0.885032	0.879811	0.891649	0.089896	0.114968	0.120189
	chr3	46372760	3323	0.678856	0.909979	0.884857	0.879632	0.891489	0.0900207	0.115143	0.120368
	chr3	46372761	3315	0.677222	0.909481	0.884157	0.878916	0.890851	0.0905194	0.115843	0.121084
	chr3	46372762	3311	0.676404	0.909231	0.883807	0.878559	0.890532	0.0907688	0.116193	0.121441
	chr3	46372763	3310	0.6762	0.909169	0.883719	0.878469	0.890452	0.0908312	0.116281	0.121531
	chr3	46372764	3314	0.677017	0.909418	0.884069	0.878827	0.890771	0.0905818	0.115931	0.121173
	chr3	46372765	3311	0.676404	0.909231	0.883807	0.878559	0.890532	0.0907688	0.116193	0.121441
	chr3	46372766	3309	0.675996	0.909107	0.883632	0.87838	0.890373	0.0908935	0.116368	0.12162
	chr3	46372767	3305	0.675179	0.908857	0.883282	0.878022	0.890054	0.0911429	0.116718	0.121978
	chr3	46372768	3306	0.675383	0.908919	0.883369	0.878111	0.890133	0.0910805	0.116631	0.121889
	chr3	46372769	3308	0.675792	0.909044	0.883544	0.87829	0.890293	0.0909558	0.116456	0.12171
	chr3	46372770	3308	0.675792	0.909044	0.883544	0.87829	0.890293	0.0909558	0.116456	0.12171
	chr3	46372771	3304	0.674974	0.908795	0.883194	0.877932	0.889974	0.0912052	0.116806	0.122068
	chr3	46372772	3294	0.672932	0.908171	0.882319	0.877038	0.889176	0.0918286	0.117681	0.122962
	chr3	46372773	3295	0.673136	0.908234	0.882407	0.877128	0.889256	0.0917663	0.117593	0.122872
	chr3	46372774	3295	0.673136	0.908234	0.882407	0.877128	0.889256	0.0917663	0.117593	0.122872
	chr3	46372775	3295	0.673136	0.908234	0.882407	0.877128	0.889256	0.0917663	0.117593	0.122872
	chr3	46372776	3293	0.672727	0.908109	0.882231	0.876949	0.889096	0.091891	0.117769	0.123051
	chr3	46372777	3291	0.672319	0.907984	0.882056	0.87677	0.888937	0.0920157	0.117944	0.12323
	chr3	46372778	3297	0.673544	0.908358	0.882582	0.877306	0.889415	0.0916416	0.117418	0.122694
	chr3	46372779	3287	0.671502	0.907735	0.881706	0.876412	0.888618	0.092265	0.118294	0.123588
	chr3	46372780	3290	0.672114	0.907922	0.881969	0.87668	0.888857	0.092078	0.118031	0.12332
	chr3	46372781	3290	0.672114	0.907922	0.881969	0.87668	0.888857	0.092078	0.118031	0.12332
	chr3	46372782	3292	0.672523	0.908047	0.882144	0.876859	0.889017	0.0919533	0.117856	0.123141
	chr3	46372783	3306	0.675383	0.908919	0.883369	0.878111	0.890133	0.0910805	0.116631	0.121889
	chr3	46372784	3290	0.672114	0.907922	0.881969	0.87668	0.888857	0.092078	0.118031	0.12332
	chr3	46372785	3296	0.67334	0.908296	0.882494	0.877217	0.889336	0.091704	0.117506	0.122783
	chr3	46372786	3286	0.671297	0.907673	0.881619	0.876323	0.888538	0.0923274	0.118381	0.123677
	chr3	46372787	3285	0.671093	0.90761	0.881531	0.876233	0.888458	0.0923897	0.118469	0.123767
	chr3	46372788	3282	0.67048	0.907423	0.881269	0.875965	0.888219	0.0925768	0.118731	0.124035
	chr3	46372789	3287	0.671502	0.907735	0.881706	0.876412	0.888618	0.092265	0.118294	0.123588
	chr3	46372790	3299	0.673953	0.908483	0.882757	0.877485	0.889575	0.0915169	0.117243	0.122515
	chr3	46372791	3297	0.673544	0.908358	0.882582	0.877306	0.889415	0.0916416	0.117418	0.122694
	chr3	46372792	3295	0.673136	0.908234	0.882407	0.877128	0.889256	0.0917663	0.117593	0.122872
	chr3	46372793	3307	0.675587	0.908982	0.883457	0.878201	0.890213	0.0910182	0.116543	0.121799
	chr3	46372794	3324	0.67906	0.910042	0.884944	0.879721	0.891569	0.0899584	0.115056	0.120279
	chr3	46372795	3318	0.677835	0.909668	0.884419	0.879185	0.89109	0.0903324	0.115581	0.120815
	chr3	46372796	3321	0.678447	0.909855	0.884682	0.879453	0.89133	0.0901454	0.115318	0.120547
	chr3	46372797	3322	0.678652	0.909917	0.884769	0.879542	0.891409	0.090083	0.115231	0.120458
	chr3	46372798	3326	0.679469	0.910166	0.885119	0.8799	0.891729	0.0898337	0.114881	0.1201
	chr3	46372799	3320	0.678243	0.909792	0.884594	0.879363	0.89125	0.0902077	0.115406	0.120637
	chr3	46372800	3321	0.678447	0.909855	0.884682	0.879453	0.89133	0.0901454	0.115318	0.120547
	chr3	46372801	3326	0.679469	0.910166	0.885119	0.8799	0.891729	0.0898337	0.114881	0.1201
	chr3	46372802	3337	0.681716	0.910852	0.886082	0.880884	0.892606	0.0891479	0.113918	0.119116
	chr3	46372803	3334	0.681103	0.910665	0.885819	0.880616	0.892367	0.0893349	0.114181	0.119384
	chr3	46372804	3332	0.680695	0.91054	0.885644	0.880437	0.892207	0.0894596	0.114356	0.119563
	chr3	46372805	3332	0.680695	0.91054	0.885644	0.880437	0.892207	0.0894596	0.114356	0.119563
	chr3	46372806	3332	0.680695	0.91054	0.885644	0.880437	0.892207	0.0894596	0.114356	0.119563
	chr3	46372807	3330	0.680286	0.910416	0.885469	0.880258	0.892048	0.0895843	0.114531	0.119742
	chr3	46372808	3327	0.679673	0.910229	0.885207	0.87999	0.891808	0.0897713	0.114793	0.12001
	chr3	46372809	3322	0.678652	0.909917	0.884769	0.879542	0.891409	0.090083	0.115231	0.120458
	chr3	46372810	3324	0.67906	0.910042	0.884944	0.879721	0.891569	0.0899584	0.115056	0.120279
	chr3	46372811	3328	0.679877	0.910291	0.885294	0.880079	0.891888	0.089709	0.114706	0.119921
	chr3	46372812	3330	0.680286	0.910416	0.885469	0.880258	0.892048	0.0895843	0.114531	0.119742
	chr3	46372813	3337	0.681716	0.910852	0.886082	0.880884	0.892606	0.0891479	0.113918	0.119116
	chr3	46372814	3325	0.679265	0.910104	0.885032	0.879811	0.891649	0.089896	0.114968	0.120189
	chr3	46372815	3329	0.680082	0.910353	0.885382	0.880168	0.891968	0.0896466	0.114618	0.119832
	chr3	46372816	3338	0.68192	0.910914	0.886169	0.880973	0.892686	0.0890855	0.113831	0.119027
	chr3	46372817	3325	0.679265	0.910104	0.885032	0.879811	0.891649	0.089896	0.114968	0.120189
	chr3	46372818	3323	0.678856	0.909979	0.884857	0.879632	0.891489	0.0900207	0.115143	0.120368
	chr3	46372819	3319	0.678039	0.90973	0.884507	0.879274	0.89117	0.0902701	0.115493	0.120726
	chr3	46372820	3301	0.674362	0.908608	0.882932	0.877664	0.889734	0.0913922	0.117068	0.122336
	chr3	46372821	3310	0.6762	0.909169	0.883719	0.878469	0.890452	0.0908312	0.116281	0.121531
	chr3	46372822	3314	0.677017	0.909418	0.884069	0.878827	0.890771	0.0905818	0.115931	0.121173
	chr3	46372823	3321	0.678447	0.909855	0.884682	0.879453	0.89133	0.0901454	0.115318	0.120547
	chr3	46372824	3322	0.678652	0.909917	0.884769	0.879542	0.891409	0.090083	0.115231	0.120458
	chr3	46372825	3325	0.679265	0.910104	0.885032	0.879811	0.891649	0.089896	0.114968	0.120189
	chr3	46372826	3326	0.679469	0.910166	0.885119	0.8799	0.891729	0.0898337	0.114881	0.1201
	chr3	46372827	3318	0.677835	0.909668	0.884419	0.879185	0.89109	0.0903324	0.115581	0.120815
	chr3	46372828	3315	0.677222	0.909481	0.884157	0.878916	0.890851	0.0905194	0.115843	0.121084
	chr3	46372829	3306	0.675383	0.908919	0.883369	0.878111	0.890133	0.0910805	0.116631	0.121889
	chr3	46372830	3312	0.676609	0.909294	0.883894	0.878648	0.890612	0.0907065	0.116106	0.121352
	chr3	46372831	3301	0.674362	0.908608	0.882932	0.877664	0.889734	0.0913922	0.117068	0.122336
	chr3	46372832	3293	0.672727	0.908109	0.882231	0.876949	0.889096	0.091891	0.117769	0.123051
	chr3	46372833	3279	0.669867	0.907236	0.881006	0.875697	0.88798	0.0927638	0.118994	0.124303
	chr3	46372834	3274	0.668846	0.906924	0.880569	0.875249	0.887581	0.0930755	0.119431	0.124751
	chr3	46372835	3269	0.667824	0.906613	0.880131	0.874802	0.887182	0.0933872	0.119869	0.125198
	chr3	46372836	3260	0.665986	0.906052	0.879344	0.873997	0.886464	0.0939483	0.120656	0.126003
	chr3	46372837	3250	0.663943	0.905428	0.878469	0.873103	0.885667	0.0945717	0.121531	0.126897
	chr3	46372838	3247	0.66333	0.905241	0.878206	0.872835	0.885427	0.0947588	0.121794	0.127165
	chr3	46372839	3241	0.662104	0.904867	0.877681	0.872298	0.884949	0.0951328	0.122319	0.127702
	chr3	46372840	3243	0.662513	0.904992	0.877856	0.872477	0.885108	0.0950081	0.122144	0.127523
	chr3	46372841	3245	0.662921	0.905117	0.878031	0.872656	0.885268	0.0948835	0.121969	0.127344
	chr3	46372842	3255	0.664964	0.90574	0.878906	0.87355	0.886065	0.09426	0.121094	0.12645
	chr3	46372843	3250	0.663943	0.905428	0.878469	0.873103	0.885667	0.0945717	0.121531	0.126897
	chr3	46372844	3239	0.661696	0.904742	0.877506	0.872119	0.884789	0.0952575	0.122494	0.127881
	chr3	46372845	3242	0.662308	0.90493	0.877769	0.872387	0.885029	0.0950705	0.122231	0.127613
	chr3	46372846	3246	0.663126	0.905179	0.878119	0.872745	0.885348	0.0948211	0.121881	0.127255
	chr3	46372847	3234	0.660674	0.904431	0.877069	0.871672	0.88439	0.0955692	0.122931	0.128328
	chr3	46372848	3216	0.656997	0.903309	0.875494	0.870062	0.882955	0.0966914	0.124506	0.129938
	chr3	46372849	3214	0.656588	0.903184	0.875318	0.869883	0.882795	0.0968161	0.124682	0.130117
	chr3	46372850	3216	0.656997	0.903309	0.875494	0.870062	0.882955	0.0966914	0.124506	0.129938
	chr3	46372851	3221	0.658018	0.90362	0.875931	0.870509	0.883353	0.0963797	0.124069	0.129491
	chr3	46372852	3225	0.658836	0.90387	0.876281	0.870867	0.883673	0.0961303	0.123719	0.129133
	chr3	46372853	3234	0.660674	0.904431	0.877069	0.871672	0.88439	0.0955692	0.122931	0.128328
	chr3	46372854	3228	0.659448	0.904057	0.876544	0.871135	0.883912	0.0959433	0.123456	0.128865
	chr3	46372855	3231	0.660061	0.904244	0.876806	0.871404	0.884151	0.0957563	0.123194	0.128596
	chr3	46372856	3224	0.658631	0.903807	0.876194	0.870777	0.883593	0.0961927	0.123806	0.129223
	chr3	46372857	3211	0.655975	0.902997	0.875056	0.869615	0.882556	0.0970031	0.124944	0.130385
	chr3	46372858	3207	0.655158	0.902748	0.874706	0.869257	0.882237	0.0972525	0.125294	0.130743
	chr3	46372859	3215	0.656793	0.903246	0.875406	0.869973	0.882875	0.0967537	0.124594	0.130027
	chr3	46372860	3202	0.654137	0.902436	0.874268	0.86881	0.881838	0.0975642	0.125732	0.13119
	chr3	46372861	3208	0.655363	0.90281	0.874793	0.869346	0.882317	0.0971901	0.125207	0.130654
	chr3	46372862	3203	0.654341	0.902498	0.874356	0.868899	0.881918	0.0975019	0.125644	0.131101
	chr3	46372863	3194	0.652503	0.901937	0.873568	0.868094	0.8812	0.0980629	0.126432	0.131906
	chr3	46372864	3200	0.653728	0.902311	0.874093	0.868631	0.881678	0.0976889	0.125907	0.131369
	chr3	46372865	3205	0.65475	0.902623	0.874531	0.869078	0.882077	0.0973772	0.125469	0.130922
	chr3	46372866	3202	0.654137	0.902436	0.874268	0.86881	0.881838	0.0975642	0.125732	0.13119
	chr3	46372867	3211	0.655975	0.902997	0.875056	0.869615	0.882556	0.0970031	0.124944	0.130385
	chr3	46372868	3201	0.653933	0.902373	0.874181	0.86872	0.881758	0.0976265	0.125819	0.13128
	chr3	46372869	3206	0.654954	0.902685	0.874618	0.869168	0.882157	0.0973148	0.125382	0.130832
	chr3	46372870	3192	0.652094	0.901812	0.873393	0.867915	0.88104	0.0981876	0.126607	0.132085
	chr3	46372871	3198	0.65332	0.902186	0.873918	0.868452	0.881519	0.0978136	0.126082	0.131548
	chr3	46372872	3198	0.65332	0.902186	0.873918	0.868452	0.881519	0.0978136	0.126082	0.131548
	chr3	46372873	3195	0.652707	0.901999	0.873656	0.868184	0.88128	0.0980006	0.126344	0.131816
	chr3	46372874	3207	0.655158	0.902748	0.874706	0.869257	0.882237	0.0972525	0.125294	0.130743
	chr3	46372875	3193	0.652298	0.901875	0.873481	0.868005	0.88112	0.0981253	0.126519	0.131995
	chr3	46372876	3200	0.653728	0.902311	0.874093	0.868631	0.881678	0.0976889	0.125907	0.131369
	chr3	46372877	3196	0.652911	0.902062	0.873743	0.868273	0.881359	0.0979383	0.126257	0.131727
	chr3	46372878	3192	0.652094	0.901812	0.873393	0.867915	0.88104	0.0981876	0.126607	0.132085
	chr3	46372879	3195	0.652707	0.901999	0.873656	0.868184	0.88128	0.0980006	0.126344	0.131816
	chr3	46372880	3182	0.650051	0.901189	0.872518	0.867021	0.880243	0.0988111	0.127482	0.132979
	chr3	46372881	3179	0.649438	0.901002	0.872256	0.866753	0.880003	0.0989981	0.127744	0.133247
	chr3	46372882	3172	0.648008	0.900566	0.871643	0.866127	0.879445	0.0994345	0.128357	0.133873
	chr3	46372883	3166	0.646782	0.900191	0.871118	0.86559	0.878967	0.0998086	0.128882	0.13441
	chr3	46372884	3165	0.646578	0.900129	0.871031	0.865501	0.878887	0.0998709	0.128969	0.134499
	chr3	46372885	3160	0.645557	0.899817	0.870593	0.865053	0.878488	0.100183	0.129407	0.134947
	chr3	46372886	3152	0.643922	0.899319	0.869893	0.864338	0.87785	0.100681	0.130107	0.135662
	chr3	46372887	3142	0.641879	0.898695	0.869018	0.863444	0.877052	0.101305	0.130982	0.136556
	chr3	46372888	3134	0.640245	0.898196	0.868318	0.862728	0.876414	0.101804	0.131682	0.137272
	chr3	46372889	3121	0.637589	0.897386	0.86718	0.861565	0.875377	0.102614	0.13282	0.138435
	chr3	46372890	3121	0.637589	0.897386	0.86718	0.861565	0.875377	0.102614	0.13282	0.138435
	chr3	46372891	3126	0.638611	0.897698	0.867618	0.862013	0.875776	0.102302	0.132382	0.137987
	chr3	46372892	3123	0.637998	0.897511	0.867355	0.861744	0.875537	0.102489	0.132645	0.138256
	chr3	46372893	3125	0.638407	0.897635	0.86753	0.861923	0.875696	0.102365	0.13247	0.138077
	chr3	46372894	3120	0.637385	0.897324	0.867093	0.861476	0.875297	0.102676	0.132907	0.138524
	chr3	46372895	3125	0.638407	0.897635	0.86753	0.861923	0.875696	0.102365	0.13247	0.138077
	chr3	46372896	3132	0.639837	0.898072	0.868143	0.862549	0.876255	0.101928	0.131857	0.137451
	chr3	46372897	3119	0.637181	0.897261	0.867005	0.861386	0.875218	0.102739	0.132995	0.138614
	chr3	46372898	3124	0.638202	0.897573	0.867443	0.861834	0.875617	0.102427	0.132557	0.138166
	chr3	46372899	3121	0.637589	0.897386	0.86718	0.861565	0.875377	0.102614	0.13282	0.138435
	chr3	46372900	3130	0.639428	0.897947	0.867968	0.86237	0.876095	0.102053	0.132032	0.13763
	chr3	46372901	3131	0.639632	0.898009	0.868055	0.86246	0.876175	0.101991	0.131945	0.13754
	chr3	46372902	3137	0.640858	0.898383	0.868581	0.862996	0.876653	0.101617	0.131419	0.137004
	chr3	46372903	3130	0.639428	0.897947	0.867968	0.86237	0.876095	0.102053	0.132032	0.13763
	chr3	46372904	3122	0.637794	0.897448	0.867268	0.861655	0.875457	0.102552	0.132732	0.138345
	chr3	46372905	3110	0.635342	0.8967	0.866218	0.860582	0.8745	0.1033	0.133782	0.139418
	chr3	46372906	3114	0.636159	0.89695	0.866568	0.860939	0.874819	0.10305	0.133432	0.139061
	chr3	46372907	3101	0.633504	0.896139	0.86543	0.859777	0.873782	0.103861	0.13457	0.140223
	chr3	46372908	3097	0.632686	0.89589	0.86508	0.859419	0.873463	0.10411	0.13492	0.140581
	chr3	46372909	3098	0.632891	0.895952	0.865168	0.859508	0.873543	0.104048	0.134832	0.140492
	chr3	46372910	3098	0.632891	0.895952	0.865168	0.859508	0.873543	0.104048	0.134832	0.140492
	chr3	46372911	3100	0.633299	0.896077	0.865343	0.859687	0.873702	0.103923	0.134657	0.140313
	chr3	46372912	3111	0.635546	0.896763	0.866305	0.860671	0.87458	0.103237	0.133695	0.139329
	chr3	46372913	3106	0.634525	0.896451	0.865868	0.860224	0.874181	0.103549	0.134132	0.139776
	chr3	46372914	3100	0.633299	0.896077	0.865343	0.859687	0.873702	0.103923	0.134657	0.140313
	chr3	46372915	3099	0.633095	0.896014	0.865255	0.859598	0.873622	0.103986	0.134745	0.140402
	chr3	46372916	3084	0.630031	0.895079	0.863943	0.858256	0.872426	0.104921	0.136057	0.141744
	chr3	46372917	3086	0.630439	0.895204	0.864118	0.858435	0.872586	0.104796	0.135882	0.141565
	chr3	46372918	3075	0.628192	0.894518	0.863155	0.857451	0.871708	0.105482	0.136845	0.142549
	chr3	46372919	3077	0.628601	0.894643	0.86333	0.85763	0.871868	0.105357	0.13667	0.14237
	chr3	46372920	3061	0.625332	0.893645	0.86193	0.856199	0.870592	0.106355	0.13807	0.143801
	chr3	46372921	3055	0.624106	0.893271	0.861405	0.855662	0.870113	0.106729	0.138595	0.144338
	chr3	46372922	3058	0.624719	0.893458	0.861668	0.855931	0.870352	0.106542	0.138332	0.144069
	chr3	46372923	3042	0.62145	0.892461	0.860267	0.8545	0.869076	0.107539	0.139733	0.1455
	chr3	46372924	3037	0.620429	0.892149	0.85983	0.854053	0.868677	0.107851	0.14017	0.145947
	chr3	46372925	3027	0.618386	0.891526	0.858955	0.853158	0.86788	0.108474	0.141045	0.146842
	chr3	46372926	3027	0.618386	0.891526	0.858955	0.853158	0.86788	0.108474	0.141045	0.146842
	chr3	46372927	3031	0.619203	0.891775	0.859305	0.853516	0.868199	0.108225	0.140695	0.146484
	chr3	46372928	3033	0.619612	0.8919	0.85948	0.853695	0.868358	0.1081	0.14052	0.146305
	chr3	46372929	3032	0.619408	0.891837	0.859392	0.853605	0.868278	0.108163	0.140608	0.146395
	chr3	46372930	3021	0.61716	0.891152	0.85843	0.852622	0.867401	0.108848	0.14157	0.147378
	chr3	46372931	3022	0.617365	0.891214	0.858517	0.852711	0.867481	0.108786	0.141483	0.147289
	chr3	46372932	3013	0.615526	0.890653	0.85773	0.851906	0.866763	0.109347	0.14227	0.148094
	chr3	46372933	3015	0.615935	0.890778	0.857905	0.852085	0.866922	0.109222	0.142095	0.147915
	chr3	46372934	2996	0.612053	0.889593	0.856242	0.850386	0.865407	0.110407	0.143758	0.149614
	chr3	46372935	2998	0.612462	0.889718	0.856417	0.850565	0.865566	0.110282	0.143583	0.149435
	chr3	46372936	2986	0.61001	0.88897	0.855367	0.849491	0.864609	0.11103	0.144633	0.150509
	chr3	46372937	2986	0.61001	0.88897	0.855367	0.849491	0.864609	0.11103	0.144633	0.150509
	chr3	46372938	2981	0.608989	0.888658	0.85493	0.849044	0.864211	0.111342	0.14507	0.150956
	chr3	46372939	2963	0.605312	0.887536	0.853354	0.847434	0.862775	0.112464	0.146646	0.152566
	chr3	46372940	2965	0.60572	0.88766	0.853529	0.847613	0.862934	0.11234	0.146471	0.152387
	chr3	46372941	2969	0.606537	0.88791	0.853879	0.847971	0.863253	0.11209	0.146121	0.152029
	chr3	46372942	2969	0.606537	0.88791	0.853879	0.847971	0.863253	0.11209	0.146121	0.152029
	chr3	46372943	2955	0.603677	0.887037	0.852654	0.846719	0.862137	0.112963	0.147346	0.153281
	chr3	46372944	2962	0.605107	0.887473	0.853267	0.847345	0.862695	0.112527	0.146733	0.152655
	chr3	46372945	2957	0.604086	0.887162	0.852829	0.846898	0.862296	0.112838	0.147171	0.153102
	chr3	46372946	2962	0.605107	0.887473	0.853267	0.847345	0.862695	0.112527	0.146733	0.152655
	chr3	46372947	2949	0.602451	0.886663	0.852129	0.846182	0.861658	0.113337	0.147871	0.153818
	chr3	46372948	2939	0.600409	0.88604	0.851254	0.845288	0.860861	0.11396	0.148746	0.154712
	chr3	46372949	2945	0.601634	0.886414	0.851779	0.845824	0.861339	0.113586	0.148221	0.154176
	chr3	46372950	2944	0.60143	0.886351	0.851692	0.845735	0.861259	0.113649	0.148308	0.154265
	chr3	46372951	2937	0.6	0.885915	0.851079	0.845109	0.860701	0.114085	0.148921	0.154891
	chr3	46372952	2942	0.601021	0.886227	0.851517	0.845556	0.8611	0.113773	0.148483	0.154444
	chr3	46372953	2940	0.600613	0.886102	0.851342	0.845377	0.86094	0.113898	0.148658	0.154623
	chr3	46372954	2939	0.600409	0.88604	0.851254	0.845288	0.860861	0.11396	0.148746	0.154712
	chr3	46372955	2909	0.59428	0.884169	0.848629	0.842605	0.858468	0.115831	0.151371	0.157395
	chr3	46372956	2906	0.593667	0.883982	0.848367	0.842336	0.858228	0.116018	0.151633	0.157664
	chr3	46372957	2908	0.594076	0.884107	0.848542	0.842515	0.858388	0.115893	0.151458	0.157485
	chr3	46372958	2914	0.595301	0.884481	0.849067	0.843052	0.858866	0.115519	0.150933	0.156948
	chr3	46372959	2924	0.597344	0.885104	0.849942	0.843946	0.859664	0.114896	0.150058	0.156054
	chr3	46372960	2910	0.594484	0.884232	0.848717	0.842694	0.858547	0.115768	0.151283	0.157306
	chr3	46372961	2903	0.593054	0.883795	0.848104	0.842068	0.857989	0.116205	0.151896	0.157932
	chr3	46372962	2899	0.592237	0.883546	0.847754	0.84171	0.85767	0.116454	0.152246	0.15829
	chr3	46372963	2903	0.593054	0.883795	0.848104	0.842068	0.857989	0.116205	0.151896	0.157932
	chr3	46372964	2892	0.590807	0.883109	0.847141	0.841084	0.857112	0.116891	0.152859	0.158916
	chr3	46372965	2877	0.587743	0.882174	0.845829	0.839743	0.855915	0.117826	0.154171	0.160257
	chr3	46372966	2872	0.586721	0.881863	0.845391	0.839295	0.855516	0.118137	0.154609	0.160705
	chr3	46372967	2865	0.585291	0.881426	0.844779	0.838669	0.854958	0.118574	0.155221	0.161331
	chr3	46372968	2879	0.588151	0.882299	0.846004	0.839921	0.856075	0.117701	0.153996	0.160079
	chr3	46372969	2885	0.589377	0.882673	0.846529	0.840458	0.856553	0.117327	0.153471	0.159542
	chr3	46372970	2884	0.589173	0.882611	0.846441	0.840369	0.856474	0.117389	0.153559	0.159631
	chr3	46372971	2880	0.588355	0.882361	0.846091	0.840011	0.856155	0.117639	0.153909	0.159989
	chr3	46372972	2872	0.586721	0.881863	0.845391	0.839295	0.855516	0.118137	0.154609	0.160705
	chr3	46372973	2878	0.587947	0.882237	0.845916	0.839832	0.855995	0.117763	0.154084	0.160168
	chr3	46372974	2887	0.589785	0.882798	0.846704	0.840637	0.856713	0.117202	0.153296	0.159363
	chr3	46372975	2894	0.591216	0.883234	0.847316	0.841263	0.857271	0.116766	0.152684	0.158737
	chr3	46372976	2882	0.588764	0.882486	0.846266	0.84019	0.856314	0.117514	0.153734	0.15981
	chr3	46372977	2880	0.588355	0.882361	0.846091	0.840011	0.856155	0.117639	0.153909	0.159989
	chr3	46372978	2870	0.586313	0.881738	0.845216	0.839116	0.855357	0.118262	0.154784	0.160884
	chr3	46372979	2877	0.587743	0.882174	0.845829	0.839743	0.855915	0.117826	0.154171	0.160257
	chr3	46372980	2884	0.589173	0.882611	0.846441	0.840369	0.856474	0.117389	0.153559	0.159631
	chr3	46372981	2888	0.58999	0.88286	0.846791	0.840726	0.856793	0.11714	0.153209	0.159274
	chr3	46372982	2886	0.589581	0.882735	0.846616	0.840547	0.856633	0.117265	0.153384	0.159453
	chr3	46372983	2881	0.58856	0.882424	0.846179	0.8401	0.856234	0.117576	0.153821	0.1599
	chr3	46372984	2881	0.58856	0.882424	0.846179	0.8401	0.856234	0.117576	0.153821	0.1599
	chr3	46372985	2878	0.587947	0.882237	0.845916	0.839832	0.855995	0.117763	0.154084	0.160168
	chr3	46372986	2873	0.586925	0.881925	0.845479	0.839385	0.855596	0.118075	0.154521	0.160615
	chr3	46372987	2876	0.587538	0.882112	0.845741	0.839653	0.855835	0.117888	0.154259	0.160347
	chr3	46372988	2868	0.585904	0.881613	0.845041	0.838938	0.855197	0.118387	0.154959	0.161062
	chr3	46372989	2851	0.582431	0.880553	0.843554	0.837417	0.853841	0.119447	0.156446	0.162583
	chr3	46372990	2829	0.577937	0.879182	0.841629	0.83545	0.852087	0.120818	0.158371	0.16455
	chr3	46372991	2773	0.566496	0.875691	0.836728	0.830441	0.84762	0.124309	0.163272	0.169559
	chr3	46372992	2688	0.549132	0.870391	0.82929	0.822839	0.84084	0.129609	0.17071	0.177161
	chr3	46372993	2694	0.550358	0.870766	0.829815	0.823375	0.841319	0.129234	0.170185	0.176625
	chr3	46372994	2421	0.494586	0.853746	0.805926	0.798959	0.819544	0.146254	0.194074	0.201041
	chr3	46372995	2427	0.495812	0.85412	0.806451	0.799496	0.820022	0.14588	0.193549	0.200504
	chr3	46372996	2330	0.475996	0.848073	0.797963	0.79082	0.812285	0.151927	0.202037	0.20918
	chr3	46372997	2347	0.479469	0.849132	0.799451	0.792341	0.813641	0.150868	0.200549	0.207659
	chr3	46372998	2311	0.472114	0.846888	0.7963	0.789121	0.81077	0.153112	0.2037	0.210879
	chr3	46372999	2204	0.450255	0.840217	0.786937	0.779551	0.802235	0.159783	0.213063	0.220449
	chr3	46373000	2183	0.445965	0.838908	0.785099	0.777673	0.80056	0.161092	0.214901	0.222327
	chr3	46373001	2425	0.495403	0.853995	0.806276	0.799317	0.819863	0.146005	0.193724	0.200683
	chr3	46373002	2482	0.507048	0.857549	0.811264	0.804415	0.824409	0.142451	0.188736	0.195585
	chr3	46373003	2476	0.505822	0.857175	0.810739	0.803878	0.823931	0.142825	0.189261	0.196122
	chr3	46373004	2475	0.505618	0.857112	0.810651	0.803789	0.823851	0.142888	0.189349	0.196211
	chr3	46373005	2545	0.519918	0.861476	0.816777	0.810049	0.829434	0.138524	0.183223	0.189951
	chr3	46373006	2556	0.522165	0.862162	0.817739	0.811033	0.830312	0.137838	0.182261	0.188967
	chr3	46373007	2566	0.524208	0.862786	0.818614	0.811927	0.831109	0.137214	0.181386	0.188073
	chr3	46373008	2666	0.544637	0.86902	0.827365	0.820871	0.839085	0.13098	0.172635	0.179129
	chr3	46373009	2654	0.542186	0.868272	0.826315	0.819798	0.838128	0.131728	0.173685	0.180202
	chr3	46373010	2699	0.551379	0.871077	0.830253	0.823823	0.841718	0.128923	0.169747	0.176177
	chr3	46373011	2689	0.549336	0.870454	0.829378	0.822928	0.84092	0.129546	0.170622	0.177072
	chr3	46373012	2669	0.54525	0.869207	0.827628	0.821139	0.839325	0.130793	0.172372	0.178861
	chr3	46373013	2751	0.562002	0.874319	0.834803	0.828473	0.845865	0.125681	0.165197	0.171527
	chr3	46373014	2735	0.558733	0.873322	0.833403	0.827042	0.844589	0.126678	0.166597	0.172958
	chr3	46373015	2742	0.560163	0.873758	0.834016	0.827668	0.845147	0.126242	0.165984	0.172332
	chr3	46373016	2737	0.559142	0.873446	0.833578	0.827221	0.844749	0.126554	0.166422	0.172779
	chr3	46373017	2752	0.562206	0.874381	0.834891	0.828563	0.845945	0.125619	0.165109	0.171437
	chr3	46373018	2732	0.558121	0.873135	0.83314	0.826774	0.84435	0.126865	0.16686	0.173226
	chr3	46373019	2726	0.556895	0.87276	0.832615	0.826237	0.843871	0.12724	0.167385	0.173763
	chr3	46373020	2730	0.557712	0.87301	0.832965	0.826595	0.84419	0.12699	0.167035	0.173405
	chr3	46373021	2713	0.554239	0.87195	0.831478	0.825075	0.842834	0.12805	0.168522	0.174925
	chr3	46373022	2734	0.558529	0.873259	0.833315	0.826953	0.844509	0.126741	0.166685	0.173047
	chr3	46373023	2730	0.557712	0.87301	0.832965	0.826595	0.84419	0.12699	0.167035	0.173405
	chr3	46373024	2729	0.557508	0.872948	0.832878	0.826506	0.84411	0.127052	0.167122	0.173494
	chr3	46373025	2728	0.557303	0.872885	0.83279	0.826416	0.844031	0.127115	0.16721	0.173584
	chr3	46373026	2731	0.557916	0.873072	0.833053	0.826685	0.84427	0.126928	0.166947	0.173315
	chr3	46373027	2737	0.559142	0.873446	0.833578	0.827221	0.844749	0.126554	0.166422	0.172779
	chr3	46373028	2750	0.561798	0.874257	0.834716	0.828384	0.845785	0.125743	0.165284	0.171616
	chr3	46373029	2746	0.560981	0.874007	0.834366	0.828026	0.845466	0.125993	0.165634	0.171974
	chr3	46373030	2746	0.560981	0.874007	0.834366	0.828026	0.845466	0.125993	0.165634	0.171974
	chr3	46373031	2738	0.559346	0.873509	0.833665	0.827311	0.844828	0.126491	0.166335	0.172689
	chr3	46373032	2736	0.558938	0.873384	0.83349	0.827132	0.844669	0.126616	0.16651	0.172868
	chr3	46373033	2752	0.562206	0.874381	0.834891	0.828563	0.845945	0.125619	0.165109	0.171437
	chr3	46373034	2744	0.560572	0.873883	0.834191	0.827847	0.845307	0.126117	0.165809	0.172153
	chr3	46373035	2745	0.560776	0.873945	0.834278	0.827937	0.845387	0.126055	0.165722	0.172063
	chr3	46373036	2741	0.559959	0.873696	0.833928	0.827579	0.845068	0.126304	0.166072	0.172421
	chr3	46373037	2746	0.560981	0.874007	0.834366	0.828026	0.845466	0.125993	0.165634	0.171974
	chr3	46373038	2761	0.564045	0.874943	0.835678	0.829368	0.846663	0.125057	0.164322	0.170632
	chr3	46373039	2761	0.564045	0.874943	0.835678	0.829368	0.846663	0.125057	0.164322	0.170632
	chr3	46373040	2761	0.564045	0.874943	0.835678	0.829368	0.846663	0.125057	0.164322	0.170632
	chr3	46373041	2768	0.565475	0.875379	0.836291	0.829994	0.847221	0.124621	0.163709	0.170006
	chr3	46373042	2768	0.565475	0.875379	0.836291	0.829994	0.847221	0.124621	0.163709	0.170006
	chr3	46373043	2751	0.562002	0.874319	0.834803	0.828473	0.845865	0.125681	0.165197	0.171527
	chr3	46373044	2748	0.561389	0.874132	0.834541	0.828205	0.845626	0.125868	0.165459	0.171795
	chr3	46373045	2760	0.563841	0.87488	0.835591	0.829278	0.846583	0.12512	0.164409	0.170722
	chr3	46373046	2766	0.565066	0.875254	0.836116	0.829815	0.847062	0.124746	0.163884	0.170185
	chr3	46373047	2759	0.563636	0.874818	0.835503	0.829189	0.846503	0.125182	0.164497	0.170811
	chr3	46373048	2767	0.565271	0.875317	0.836203	0.829904	0.847141	0.124683	0.163797	0.170096
	chr3	46373049	2774	0.566701	0.875753	0.836816	0.83053	0.8477	0.124247	0.163184	0.16947
	chr3	46373050	2781	0.568131	0.876189	0.837428	0.831157	0.848258	0.123811	0.162572	0.168843
	chr3	46373051	2781	0.568131	0.876189	0.837428	0.831157	0.848258	0.123811	0.162572	0.168843
	chr3	46373052	2782	0.568335	0.876252	0.837516	0.831246	0.848338	0.123748	0.162484	0.168754
	chr3	46373053	2785	0.568948	0.876439	0.837778	0.831514	0.848577	0.123561	0.162222	0.168486
	chr3	46373054	2774	0.566701	0.875753	0.836816	0.83053	0.8477	0.124247	0.163184	0.16947
	chr3	46373055	2776	0.567109	0.875878	0.836991	0.830709	0.847859	0.124122	0.163009	0.169291
	chr3	46373056	2786	0.569152	0.876501	0.837866	0.831604	0.848657	0.123499	0.162134	0.168396
	chr3	46373057	2783	0.568539	0.876314	0.837603	0.831335	0.848418	0.123686	0.162397	0.168665
	chr3	46373058	2781	0.568131	0.876189	0.837428	0.831157	0.848258	0.123811	0.162572	0.168843
	chr3	46373059	2785	0.568948	0.876439	0.837778	0.831514	0.848577	0.123561	0.162222	0.168486
	chr3	46373060	2784	0.568744	0.876376	0.837691	0.831425	0.848497	0.123624	0.162309	0.168575
	chr3	46373061	2796	0.571195	0.877125	0.838741	0.832498	0.849454	0.122875	0.161259	0.167502
	chr3	46373062	2800	0.572012	0.877374	0.839091	0.832856	0.849774	0.122626	0.160909	0.167144
	chr3	46373063	2804	0.572829	0.877623	0.839441	0.833214	0.850093	0.122377	0.160559	0.166786
	chr3	46373064	2807	0.573442	0.87781	0.839703	0.833482	0.850332	0.12219	0.160297	0.166518
	chr3	46373065	2823	0.576711	0.878808	0.841104	0.834913	0.851608	0.121192	0.158896	0.165087
	chr3	46373066	2819	0.575894	0.878558	0.840753	0.834555	0.851289	0.121442	0.159247	0.165445
	chr3	46373067	2848	0.581818	0.880366	0.843291	0.837149	0.853602	0.119634	0.156709	0.162851
	chr3	46373068	2848	0.581818	0.880366	0.843291	0.837149	0.853602	0.119634	0.156709	0.162851
	chr3	46373069	2850	0.582227	0.880491	0.843466	0.837328	0.853762	0.119509	0.156534	0.162672
	chr3	46373070	2852	0.582635	0.880616	0.843641	0.837507	0.853921	0.119384	0.156359	0.162493
	chr3	46373071	2853	0.58284	0.880678	0.843729	0.837596	0.854001	0.119322	0.156271	0.162404
	chr3	46373072	2862	0.584678	0.881239	0.844516	0.838401	0.854719	0.118761	0.155484	0.161599
	chr3	46373073	2872	0.586721	0.881863	0.845391	0.839295	0.855516	0.118137	0.154609	0.160705
	chr3	46373074	2867	0.5857	0.881551	0.844954	0.838848	0.855118	0.118449	0.155046	0.161152
	chr3	46373075	2881	0.58856	0.882424	0.846179	0.8401	0.856234	0.117576	0.153821	0.1599
	chr3	46373076	2890	0.590398	0.882985	0.846966	0.840905	0.856952	0.117015	0.153034	0.159095
	chr3	46373077	2873	0.586925	0.881925	0.845479	0.839385	0.855596	0.118075	0.154521	0.160615
	chr3	46373078	2882	0.588764	0.882486	0.846266	0.84019	0.856314	0.117514	0.153734	0.15981
	chr3	46373079	2882	0.588764	0.882486	0.846266	0.84019	0.856314	0.117514	0.153734	0.15981
	chr3	46373080	2889	0.590194	0.882922	0.846879	0.840816	0.856872	0.117078	0.153121	0.159184
	chr3	46373081	2888	0.58999	0.88286	0.846791	0.840726	0.856793	0.11714	0.153209	0.159274
	chr3	46373082	2900	0.592441	0.883608	0.847842	0.8418	0.85775	0.116392	0.152158	0.1582
	chr3	46373083	2918	0.596118	0.88473	0.849417	0.843409	0.859185	0.11527	0.150583	0.156591
	chr3	46373084	2916	0.59571	0.884606	0.849242	0.843231	0.859026	0.115394	0.150758	0.156769
	chr3	46373085	2920	0.596527	0.884855	0.849592	0.843588	0.859345	0.115145	0.150408	0.156412
	chr3	46373086	2927	0.597957	0.885291	0.850204	0.844214	0.859903	0.114709	0.149796	0.155786
	chr3	46373087	2937	0.6	0.885915	0.851079	0.845109	0.860701	0.114085	0.148921	0.154891
	chr3	46373088	2951	0.60286	0.886788	0.852304	0.846361	0.861818	0.113212	0.147696	0.153639
	chr3	46373089	2950	0.602656	0.886725	0.852217	0.846272	0.861738	0.113275	0.147783	0.153728
	chr3	46373090	2953	0.603269	0.886912	0.852479	0.84654	0.861977	0.113088	0.147521	0.15346
	chr3	46373091	2966	0.605924	0.887723	0.853617	0.847703	0.863014	0.112277	0.146383	0.152297
	chr3	46373092	2969	0.606537	0.88791	0.853879	0.847971	0.863253	0.11209	0.146121	0.152029
	chr3	46373093	2974	0.607559	0.888222	0.854317	0.848418	0.863652	0.111778	0.145683	0.151582
	chr3	46373094	2985	0.609806	0.888907	0.85528	0.849402	0.86453	0.111093	0.14472	0.150598
	chr3	46373095	2988	0.610419	0.889094	0.855542	0.84967	0.864769	0.110906	0.144458	0.15033
	chr3	46373096	3003	0.613483	0.89003	0.856855	0.851012	0.865965	0.10997	0.143145	0.148988
	chr3	46373097	2988	0.610419	0.889094	0.855542	0.84967	0.864769	0.110906	0.144458	0.15033
	chr3	46373098	3013	0.615526	0.890653	0.85773	0.851906	0.866763	0.109347	0.14227	0.148094
	chr3	46373099	3013	0.615526	0.890653	0.85773	0.851906	0.866763	0.109347	0.14227	0.148094
	chr3	46373100	3024	0.617773	0.891339	0.858692	0.85289	0.86764	0.108661	0.141308	0.14711
	chr3	46373101	3034	0.619816	0.891962	0.859567	0.853784	0.868438	0.108038	0.140433	0.146216
	chr3	46373102	3032	0.619408	0.891837	0.859392	0.853605	0.868278	0.108163	0.140608	0.146395
	chr3	46373103	3041	0.621246	0.892399	0.86018	0.85441	0.868996	0.107601	0.13982	0.14559
	chr3	46373104	3036	0.620225	0.892087	0.859742	0.853963	0.868597	0.107913	0.140258	0.146037
	chr3	46373105	3038	0.620633	0.892212	0.859917	0.854142	0.868757	0.107788	0.140083	0.145858
	chr3	46373106	3058	0.624719	0.893458	0.861668	0.855931	0.870352	0.106542	0.138332	0.144069
	chr3	46373107	3062	0.625536	0.893708	0.862018	0.856289	0.870671	0.106292	0.137982	0.143711
	chr3	46373108	3066	0.626353	0.893957	0.862368	0.856646	0.87099	0.106043	0.137632	0.143354
	chr3	46373109	3078	0.628805	0.894705	0.863418	0.85772	0.871947	0.105295	0.136582	0.14228
	chr3	46373110	3079	0.629009	0.894768	0.863505	0.857809	0.872027	0.105232	0.136495	0.142191
	chr3	46373111	3086	0.630439	0.895204	0.864118	0.858435	0.872586	0.104796	0.135882	0.141565
	chr3	46373112	3093	0.631869	0.89564	0.86473	0.859061	0.873144	0.10436	0.13527	0.140939
	chr3	46373113	3106	0.634525	0.896451	0.865868	0.860224	0.874181	0.103549	0.134132	0.139776
	chr3	46373114	3112	0.635751	0.896825	0.866393	0.86076	0.874659	0.103175	0.133607	0.13924
	chr3	46373115	3122	0.637794	0.897448	0.867268	0.861655	0.875457	0.102552	0.132732	0.138345
	chr3	46373116	3124	0.638202	0.897573	0.867443	0.861834	0.875617	0.102427	0.132557	0.138166
	chr3	46373117	3120	0.637385	0.897324	0.867093	0.861476	0.875297	0.102676	0.132907	0.138524
	chr3	46373118	3123	0.637998	0.897511	0.867355	0.861744	0.875537	0.102489	0.132645	0.138256
	chr3	46373119	3134	0.640245	0.898196	0.868318	0.862728	0.876414	0.101804	0.131682	0.137272
	chr3	46373120	3137	0.640858	0.898383	0.868581	0.862996	0.876653	0.101617	0.131419	0.137004
	chr3	46373121	3148	0.643105	0.899069	0.869543	0.86398	0.877531	0.100931	0.130457	0.13602
	chr3	46373122	3164	0.646374	0.900067	0.870943	0.865411	0.878807	0.0999332	0.129057	0.134589
	chr3	46373123	3167	0.646987	0.900254	0.871206	0.865679	0.879046	0.0997462	0.128794	0.134321
	chr3	46373124	3171	0.647804	0.900503	0.871556	0.866037	0.879365	0.0994968	0.128444	0.133963
	chr3	46373125	3173	0.648212	0.900628	0.871731	0.866216	0.879525	0.0993722	0.128269	0.133784
	chr3	46373126	3187	0.651073	0.901501	0.872956	0.867468	0.880642	0.0984993	0.127044	0.132532
	chr3	46373127	3187	0.651073	0.901501	0.872956	0.867468	0.880642	0.0984993	0.127044	0.132532
	chr3	46373128	3203	0.654341	0.902498	0.874356	0.868899	0.881918	0.0975019	0.125644	0.131101
	chr3	46373129	3214	0.656588	0.903184	0.875318	0.869883	0.882795	0.0968161	0.124682	0.130117
	chr3	46373130	3216	0.656997	0.903309	0.875494	0.870062	0.882955	0.0966914	0.124506	0.129938
	chr3	46373131	3226	0.65904	0.903932	0.876369	0.870956	0.883752	0.096068	0.123631	0.129044
	chr3	46373132	3213	0.656384	0.903122	0.875231	0.869794	0.882715	0.0968784	0.124769	0.130206
	chr3	46373133	3237	0.661287	0.904618	0.877331	0.87194	0.88463	0.0953822	0.122669	0.12806
	chr3	46373134	3220	0.657814	0.903558	0.875844	0.87042	0.883274	0.096442	0.124156	0.12958
	chr3	46373135	3230	0.659857	0.904181	0.876719	0.871314	0.884071	0.0958186	0.123281	0.128686
	chr3	46373136	3229	0.659653	0.904119	0.876631	0.871225	0.883992	0.0958809	0.123369	0.128775
	chr3	46373137	3235	0.660878	0.904493	0.877156	0.871761	0.88447	0.0955069	0.122844	0.128239
	chr3	46373138	3233	0.66047	0.904368	0.876981	0.871582	0.884311	0.0956316	0.123019	0.128418
	chr3	46373139	3252	0.664351	0.905553	0.878644	0.873282	0.885826	0.0944471	0.121356	0.126718
	chr3	46373140	3277	0.669459	0.907112	0.880831	0.875518	0.88782	0.0928885	0.119169	0.124482
	chr3	46373141	3273	0.668641	0.906862	0.880481	0.87516	0.887501	0.0931378	0.119519	0.12484
	chr3	46373142	3273	0.668641	0.906862	0.880481	0.87516	0.887501	0.0931378	0.119519	0.12484
	chr3	46373143	3275	0.66905	0.906987	0.880656	0.875339	0.887661	0.0930132	0.119344	0.124661
	chr3	46373144	3280	0.670072	0.907299	0.881094	0.875786	0.888059	0.0927014	0.118906	0.124214
	chr3	46373145	3282	0.67048	0.907423	0.881269	0.875965	0.888219	0.0925768	0.118731	0.124035
	chr3	46373146	3277	0.669459	0.907112	0.880831	0.875518	0.88782	0.0928885	0.119169	0.124482
	chr3	46373147	3279	0.669867	0.907236	0.881006	0.875697	0.88798	0.0927638	0.118994	0.124303
	chr3	46373148	3270	0.668029	0.906675	0.880219	0.874892	0.887262	0.0933249	0.119781	0.125108
	chr3	46373149	3269	0.667824	0.906613	0.880131	0.874802	0.887182	0.0933872	0.119869	0.125198
	chr3	46373150	3271	0.668233	0.906737	0.880306	0.874981	0.887342	0.0932625	0.119694	0.125019
	chr3	46373151	3276	0.669254	0.907049	0.880744	0.875428	0.88774	0.0929508	0.119256	0.124572
	chr3	46373152	3294	0.672932	0.908171	0.882319	0.877038	0.889176	0.0918286	0.117681	0.122962
	chr3	46373153	3297	0.673544	0.908358	0.882582	0.877306	0.889415	0.0916416	0.117418	0.122694
	chr3	46373154	3316	0.677426	0.909543	0.884244	0.879006	0.890931	0.0904571	0.115756	0.120994
	chr3	46373155	3324	0.67906	0.910042	0.884944	0.879721	0.891569	0.0899584	0.115056	0.120279
	chr3	46373156	3326	0.679469	0.910166	0.885119	0.8799	0.891729	0.0898337	0.114881	0.1201
	chr3	46373157	3332	0.680695	0.91054	0.885644	0.880437	0.892207	0.0894596	0.114356	0.119563
	chr3	46373158	3332	0.680695	0.91054	0.885644	0.880437	0.892207	0.0894596	0.114356	0.119563
	chr3	46373159	3333	0.680899	0.910603	0.885732	0.880526	0.892287	0.0893973	0.114268	0.119474
	chr3	46373160	3350	0.684372	0.911663	0.887219	0.882047	0.893643	0.0883374	0.112781	0.117953
	chr3	46373161	3373	0.68907	0.913096	0.889232	0.884104	0.895477	0.0869035	0.110768	0.115896
	chr3	46373162	3386	0.691726	0.913907	0.89037	0.885266	0.896514	0.0860931	0.10963	0.114734
	chr3	46373163	3374	0.689275	0.913159	0.88932	0.884193	0.895557	0.0868412	0.11068	0.115807
	chr3	46373164	3387	0.691931	0.913969	0.890457	0.885356	0.896594	0.0860307	0.109543	0.114644
	chr3	46373165	3397	0.693973	0.914593	0.891332	0.88625	0.897392	0.0854073	0.108668	0.11375
	chr3	46373166	3412	0.697038	0.915528	0.892645	0.887592	0.898588	0.0844722	0.107355	0.112408
	chr3	46373167	3409	0.696425	0.915341	0.892382	0.887323	0.898349	0.0846592	0.107618	0.112677
	chr3	46373168	3413	0.697242	0.91559	0.892732	0.887681	0.898668	0.0844098	0.107268	0.112319
	chr3	46373169	3422	0.699081	0.916151	0.89352	0.888486	0.899386	0.0838487	0.10648	0.111514
	chr3	46373170	3430	0.700715	0.91665	0.89422	0.889202	0.900024	0.08335	0.10578	0.110798
	chr3	46373171	3434	0.701532	0.916899	0.89457	0.889559	0.900343	0.0831006	0.10543	0.110441
	chr3	46373172	3424	0.699489	0.916276	0.893695	0.888665	0.899545	0.083724	0.106305	0.111335
	chr3	46373173	3419	0.698468	0.915964	0.893257	0.888218	0.899146	0.0840358	0.106743	0.111782
	chr3	46373174	3414	0.697446	0.915653	0.89282	0.887771	0.898748	0.0843475	0.10718	0.112229
	chr3	46373175	3402	0.694995	0.914904	0.89177	0.886697	0.89779	0.0850956	0.10823	0.113303
	chr3	46373176	3421	0.698876	0.916089	0.893432	0.888397	0.899306	0.0839111	0.106568	0.111603
	chr3	46373177	3407	0.696016	0.915216	0.892207	0.887145	0.898189	0.0847839	0.107793	0.112855
	chr3	46373178	3412	0.697038	0.915528	0.892645	0.887592	0.898588	0.0844722	0.107355	0.112408
	chr3	46373179	3421	0.698876	0.916089	0.893432	0.888397	0.899306	0.0839111	0.106568	0.111603
	chr3	46373180	3432	0.701124	0.916775	0.894395	0.889381	0.900183	0.0832253	0.105605	0.110619
	chr3	46373181	3440	0.702758	0.917273	0.895095	0.890096	0.900821	0.0827266	0.104905	0.109904
	chr3	46373182	3443	0.703371	0.91746	0.895357	0.890364	0.901061	0.0825395	0.104643	0.109636
	chr3	46373183	3447	0.704188	0.91771	0.895707	0.890722	0.90138	0.0822902	0.104293	0.109278
	chr3	46373184	3448	0.704392	0.917772	0.895795	0.890812	0.90146	0.0822278	0.104205	0.109188
	chr3	46373185	3444	0.703575	0.917523	0.895445	0.890454	0.901141	0.0824772	0.104555	0.109546
	chr3	46373186	3446	0.703984	0.917648	0.89562	0.890633	0.9013	0.0823525	0.10438	0.109367
	chr3	46373187	3457	0.706231	0.918333	0.896583	0.891616	0.902177	0.0816667	0.103417	0.108384
	chr3	46373188	3462	0.707252	0.918645	0.89702	0.892064	0.902576	0.081355	0.10298	0.107936
	chr3	46373189	3475	0.709908	0.919455	0.898158	0.893226	0.903613	0.0805445	0.101842	0.106774
	chr3	46373190	3479	0.710725	0.919705	0.898508	0.893584	0.903932	0.0802952	0.101492	0.106416
	chr3	46373191	3488	0.712564	0.920266	0.899295	0.894389	0.90465	0.0797341	0.100705	0.105611
	chr3	46373192	3488	0.712564	0.920266	0.899295	0.894389	0.90465	0.0797341	0.100705	0.105611
	chr3	46373193	3484	0.711747	0.920017	0.898945	0.894031	0.904331	0.0799835	0.101055	0.105969
	chr3	46373194	3483	0.711542	0.919954	0.898858	0.893942	0.904251	0.0800458	0.101142	0.106058
	chr3	46373195	3473	0.709499	0.919331	0.897983	0.893047	0.903454	0.0806692	0.102017	0.106953
	chr3	46373196	3481	0.711134	0.91983	0.898683	0.893763	0.904092	0.0801705	0.101317	0.106237
	chr3	46373197	3473	0.709499	0.919331	0.897983	0.893047	0.903454	0.0806692	0.102017	0.106953
	chr3	46373198	3476	0.710112	0.919518	0.898245	0.893316	0.903693	0.0804822	0.101755	0.106684
	chr3	46373199	3475	0.709908	0.919455	0.898158	0.893226	0.903613	0.0805445	0.101842	0.106774
	chr3	46373200	3481	0.711134	0.91983	0.898683	0.893763	0.904092	0.0801705	0.101317	0.106237
	chr3	46373201	3479	0.710725	0.919705	0.898508	0.893584	0.903932	0.0802952	0.101492	0.106416
	chr3	46373202	3484	0.711747	0.920017	0.898945	0.894031	0.904331	0.0799835	0.101055	0.105969
	chr3	46373203	3481	0.711134	0.91983	0.898683	0.893763	0.904092	0.0801705	0.101317	0.106237
	chr3	46373204	3498	0.714607	0.920889	0.90017	0.895283	0.905448	0.0791107	0.0998297	0.104717
	chr3	46373205	3491	0.713177	0.920453	0.899558	0.894657	0.904889	0.0795471	0.100442	0.105343
	chr3	46373206	3498	0.714607	0.920889	0.90017	0.895283	0.905448	0.0791107	0.0998297	0.104717
	chr3	46373207	3483	0.711542	0.919954	0.898858	0.893942	0.904251	0.0800458	0.101142	0.106058
	chr3	46373208	3479	0.710725	0.919705	0.898508	0.893584	0.903932	0.0802952	0.101492	0.106416
	chr3	46373209	3488	0.712564	0.920266	0.899295	0.894389	0.90465	0.0797341	0.100705	0.105611
	chr3	46373210	3491	0.713177	0.920453	0.899558	0.894657	0.904889	0.0795471	0.100442	0.105343
	chr3	46373211	3498	0.714607	0.920889	0.90017	0.895283	0.905448	0.0791107	0.0998297	0.104717
	chr3	46373212	3496	0.714198	0.920765	0.899995	0.895105	0.905288	0.0792353	0.100005	0.104895
	chr3	46373213	3502	0.715424	0.921139	0.90052	0.895641	0.905767	0.0788613	0.0994797	0.104359
	chr3	46373214	3488	0.712564	0.920266	0.899295	0.894389	0.90465	0.0797341	0.100705	0.105611
	chr3	46373215	3477	0.710317	0.91958	0.898333	0.893405	0.903773	0.0804199	0.101667	0.106595
	chr3	46373216	3483	0.711542	0.919954	0.898858	0.893942	0.904251	0.0800458	0.101142	0.106058
	chr3	46373217	3479	0.710725	0.919705	0.898508	0.893584	0.903932	0.0802952	0.101492	0.106416
	chr3	46373218	3474	0.709704	0.919393	0.89807	0.893137	0.903533	0.0806069	0.10193	0.106863
	chr3	46373219	3464	0.707661	0.91877	0.897195	0.892243	0.902736	0.0812303	0.102805	0.107757
	chr3	46373220	3458	0.706435	0.918396	0.89667	0.891706	0.902257	0.0816044	0.10333	0.108294
	chr3	46373221	3462	0.707252	0.918645	0.89702	0.892064	0.902576	0.081355	0.10298	0.107936
	chr3	46373222	3457	0.706231	0.918333	0.896583	0.891616	0.902177	0.0816667	0.103417	0.108384
	chr3	46373223	3472	0.709295	0.919268	0.897895	0.892958	0.903374	0.0807316	0.102105	0.107042
	chr3	46373224	3470	0.708887	0.919144	0.89772	0.892779	0.903214	0.0808563	0.10228	0.107221
	chr3	46373225	3483	0.711542	0.919954	0.898858	0.893942	0.904251	0.0800458	0.101142	0.106058
	chr3	46373226	3481	0.711134	0.91983	0.898683	0.893763	0.904092	0.0801705	0.101317	0.106237
	chr3	46373227	3478	0.710521	0.919642	0.89842	0.893495	0.903852	0.0803575	0.10158	0.106505
	chr3	46373228	3473	0.709499	0.919331	0.897983	0.893047	0.903454	0.0806692	0.102017	0.106953
	chr3	46373229	3475	0.709908	0.919455	0.898158	0.893226	0.903613	0.0805445	0.101842	0.106774
	chr3	46373230	3472	0.709295	0.919268	0.897895	0.892958	0.903374	0.0807316	0.102105	0.107042
	chr3	46373231	3461	0.707048	0.918583	0.896933	0.891974	0.902496	0.0814174	0.103067	0.108026
	chr3	46373232	3451	0.705005	0.917959	0.896057	0.89108	0.901699	0.0820408	0.103943	0.10892
	chr3	46373233	3461	0.707048	0.918583	0.896933	0.891974	0.902496	0.0814174	0.103067	0.108026
	chr3	46373234	3455	0.705822	0.918209	0.896408	0.891438	0.902018	0.0817914	0.103592	0.108562
	chr3	46373235	3463	0.707457	0.918707	0.897108	0.892153	0.902656	0.0812927	0.102892	0.107847
	chr3	46373236	3473	0.709499	0.919331	0.897983	0.893047	0.903454	0.0806692	0.102017	0.106953
	chr3	46373237	3468	0.708478	0.919019	0.897545	0.8926	0.903055	0.0809809	0.102455	0.1074
	chr3	46373238	3469	0.708682	0.919081	0.897633	0.89269	0.903135	0.0809186	0.102367	0.10731
	chr3	46373239	3468	0.708478	0.919019	0.897545	0.8926	0.903055	0.0809809	0.102455	0.1074
	chr3	46373240	3466	0.708069	0.918894	0.89737	0.892421	0.902895	0.0811056	0.10263	0.107579
	chr3	46373241	3461	0.707048	0.918583	0.896933	0.891974	0.902496	0.0814174	0.103067	0.108026
	chr3	46373242	3457	0.706231	0.918333	0.896583	0.891616	0.902177	0.0816667	0.103417	0.108384
	chr3	46373243	3467	0.708274	0.918957	0.897458	0.892511	0.902975	0.0810433	0.102542	0.107489
	chr3	46373244	3464	0.707661	0.91877	0.897195	0.892243	0.902736	0.0812303	0.102805	0.107757
	chr3	46373245	3463	0.707457	0.918707	0.897108	0.892153	0.902656	0.0812927	0.102892	0.107847
	chr3	46373246	3454	0.705618	0.918146	0.89632	0.891348	0.901938	0.0818538	0.10368	0.108652
	chr3	46373247	3457	0.706231	0.918333	0.896583	0.891616	0.902177	0.0816667	0.103417	0.108384
	chr3	46373248	3458	0.706435	0.918396	0.89667	0.891706	0.902257	0.0816044	0.10333	0.108294
	chr3	46373249	3455	0.705822	0.918209	0.896408	0.891438	0.902018	0.0817914	0.103592	0.108562
	chr3	46373250	3455	0.705822	0.918209	0.896408	0.891438	0.902018	0.0817914	0.103592	0.108562
	chr3	46373251	3451	0.705005	0.917959	0.896057	0.89108	0.901699	0.0820408	0.103943	0.10892
	chr3	46373252	3464	0.707661	0.91877	0.897195	0.892243	0.902736	0.0812303	0.102805	0.107757
	chr3	46373253	3466	0.708069	0.918894	0.89737	0.892421	0.902895	0.0811056	0.10263	0.107579
	chr3	46373254	3462	0.707252	0.918645	0.89702	0.892064	0.902576	0.081355	0.10298	0.107936
	chr3	46373255	3466	0.708069	0.918894	0.89737	0.892421	0.902895	0.0811056	0.10263	0.107579
	chr3	46373256	3474	0.709704	0.919393	0.89807	0.893137	0.903533	0.0806069	0.10193	0.106863
	chr3	46373257	3473	0.709499	0.919331	0.897983	0.893047	0.903454	0.0806692	0.102017	0.106953
	chr3	46373258	3471	0.709091	0.919206	0.897808	0.892869	0.903294	0.0807939	0.102192	0.107131
	chr3	46373259	3469	0.708682	0.919081	0.897633	0.89269	0.903135	0.0809186	0.102367	0.10731
	chr3	46373260	3469	0.708682	0.919081	0.897633	0.89269	0.903135	0.0809186	0.102367	0.10731
	chr3	46373261	3471	0.709091	0.919206	0.897808	0.892869	0.903294	0.0807939	0.102192	0.107131
	chr3	46373262	3480	0.71093	0.919767	0.898595	0.893674	0.904012	0.0802328	0.101405	0.106326
	chr3	46373263	3496	0.714198	0.920765	0.899995	0.895105	0.905288	0.0792353	0.100005	0.104895
	chr3	46373264	3506	0.716241	0.921388	0.90087	0.895999	0.906086	0.0786119	0.0991297	0.104001
	chr3	46373265	3517	0.718488	0.922074	0.901833	0.896983	0.906963	0.0779261	0.0981671	0.103017
	chr3	46373266	3518	0.718693	0.922136	0.90192	0.897072	0.907043	0.0778638	0.0980796	0.102928
	chr3	46373267	3531	0.721348	0.922947	0.903058	0.898235	0.90808	0.0770533	0.096942	0.101765
	chr3	46373268	3547	0.724617	0.923944	0.904458	0.899666	0.909356	0.0760558	0.0955419	0.100334
	chr3	46373269	3559	0.727068	0.924692	0.905508	0.900739	0.910313	0.0753077	0.0944918	0.0992609
	chr3	46373270	3560	0.727273	0.924755	0.905596	0.900829	0.910393	0.0752454	0.0944043	0.0991715
	chr3	46373271	3561	0.727477	0.924817	0.905683	0.900918	0.910473	0.075183	0.0943168	0.099082
	chr3	46373272	3569	0.729111	0.925316	0.906383	0.901633	0.911111	0.0746843	0.0936168	0.0983665
	chr3	46373273	3570	0.729316	0.925378	0.906471	0.901723	0.911191	0.074622	0.0935293	0.0982771
	chr3	46373274	3573	0.729928	0.925565	0.906733	0.901991	0.91143	0.0744349	0.0932667	0.0980088
	chr3	46373275	3598	0.735036	0.927124	0.908921	0.904227	0.913424	0.0728764	0.0910791	0.0957728
	chr3	46373276	3592	0.73381	0.92675	0.908396	0.903691	0.912945	0.0732504	0.0916041	0.0963094
	chr3	46373277	3599	0.73524	0.927186	0.909008	0.904317	0.913504	0.072814	0.0909916	0.0956834
	chr3	46373278	3591	0.733606	0.926687	0.908308	0.903601	0.912866	0.0733128	0.0916916	0.0963989
	chr3	46373279	3602	0.735853	0.927373	0.909271	0.904585	0.913743	0.072627	0.0907291	0.0954151
	chr3	46373280	3609	0.737283	0.927809	0.909883	0.905211	0.914301	0.0721906	0.0901165	0.094789
	chr3	46373281	3614	0.738304	0.928121	0.910321	0.905658	0.9147	0.0718789	0.089679	0.0943418
	chr3	46373282	3628	0.741164	0.928994	0.911546	0.90691	0.915817	0.0710061	0.0884539	0.0930897
	chr3	46373283	3650	0.745659	0.930365	0.913471	0.908878	0.917572	0.0696345	0.0865287	0.0911221
	chr3	46373284	3645	0.744637	0.930054	0.913034	0.908431	0.917173	0.0699462	0.0869663	0.0915692
	chr3	46373285	3649	0.745455	0.930303	0.913384	0.908789	0.917492	0.0696969	0.0866163	0.0912115
	chr3	46373286	3649	0.745455	0.930303	0.913384	0.908789	0.917492	0.0696969	0.0866163	0.0912115
	chr3	46373287	3661	0.747906	0.931051	0.914434	0.909862	0.918449	0.0689487	0.0855662	0.0901382
	chr3	46373288	3704	0.756691	0.933732	0.918197	0.913708	0.921879	0.066268	0.0818034	0.0862924
	chr3	46373289	3692	0.754239	0.932984	0.917147	0.912634	0.920922	0.0670161	0.0828535	0.0873657
	chr3	46373290	3715	0.758938	0.934418	0.919159	0.914691	0.922756	0.0655822	0.0808408	0.0853086
	chr3	46373291	3715	0.758938	0.934418	0.919159	0.914691	0.922756	0.0655822	0.0808408	0.0853086
	chr3	46373292	3723	0.760572	0.934917	0.919859	0.915407	0.923394	0.0650835	0.0801408	0.0845931
	chr3	46373293	3734	0.762819	0.935602	0.920822	0.916391	0.924272	0.0643977	0.0791782	0.0836093
	chr3	46373294	3748	0.765679	0.936475	0.922047	0.917643	0.925388	0.0635249	0.0779531	0.0823572
	chr3	46373295	3755	0.767109	0.936912	0.922659	0.918269	0.925947	0.0630885	0.0773406	0.0817311
	chr3	46373296	3754	0.766905	0.936849	0.922572	0.918179	0.925867	0.0631508	0.0774281	0.0818205
	chr3	46373297	3769	0.769969	0.937784	0.923885	0.919521	0.927063	0.0622157	0.0761155	0.080479
	chr3	46373298	3778	0.771808	0.938345	0.924672	0.920326	0.927781	0.0616546	0.0753279	0.079674
	chr3	46373299	3782	0.772625	0.938595	0.925022	0.920684	0.9281	0.0614052	0.0749779	0.0793163
	chr3	46373300	3781	0.772421	0.938532	0.924935	0.920594	0.92802	0.0614676	0.0750654	0.0794057
	chr3	46373301	3778	0.771808	0.938345	0.924672	0.920326	0.927781	0.0616546	0.0753279	0.079674
	chr3	46373302	3786	0.773442	0.938844	0.925372	0.921041	0.928419	0.0611559	0.0746279	0.0789585
	chr3	46373303	3783	0.772829	0.938657	0.92511	0.920773	0.92818	0.0613429	0.0748904	0.0792268
	chr3	46373304	3806	0.777528	0.940091	0.927122	0.92283	0.930014	0.059909	0.0728778	0.0771698
	chr3	46373305	3809	0.778141	0.940278	0.927385	0.923099	0.930254	0.059722	0.0726152	0.0769014
	chr3	46373306	3816	0.779571	0.940714	0.927997	0.923725	0.930812	0.0592856	0.0720027	0.0762754
	chr3	46373307	3815	0.779367	0.940652	0.92791	0.923635	0.930732	0.0593479	0.0720902	0.0763648
	chr3	46373308	3821	0.780592	0.941026	0.928435	0.924172	0.931211	0.0589738	0.0715652	0.0758282
	chr3	46373309	3846	0.7857	0.942585	0.930622	0.926408	0.933205	0.0574153	0.0693775	0.0735923
	chr3	46373310	3842	0.784883	0.942335	0.930272	0.92605	0.932886	0.0576646	0.0697275	0.07395
	chr3	46373311	3858	0.788151	0.943333	0.931673	0.927481	0.934162	0.0566672	0.0683274	0.072519
	chr3	46373312	3857	0.787947	0.943271	0.931585	0.927392	0.934082	0.0567295	0.0684149	0.0726084
	chr3	46373313	3855	0.787538	0.943146	0.93141	0.927213	0.933923	0.0568542	0.0685899	0.0727873
	chr3	46373314	3854	0.787334	0.943083	0.931323	0.927123	0.933843	0.0569165	0.0686775	0.0728767
	chr3	46373315	3855	0.787538	0.943146	0.93141	0.927213	0.933923	0.0568542	0.0685899	0.0727873
	chr3	46373316	3848	0.786108	0.942709	0.930798	0.926587	0.933365	0.0572906	0.0692025	0.0734134
	chr3	46373317	3842	0.784883	0.942335	0.930272	0.92605	0.932886	0.0576646	0.0697275	0.07395
	chr3	46373318	3844	0.785291	0.94246	0.930447	0.926229	0.933045	0.05754	0.0695525	0.0737711
	chr3	46373319	3859	0.788355	0.943395	0.93176	0.92757	0.934242	0.0566048	0.0682399	0.0724296
	chr3	46373320	3858	0.788151	0.943333	0.931673	0.927481	0.934162	0.0566672	0.0683274	0.072519
	chr3	46373321	3878	0.792237	0.94458	0.933423	0.92927	0.935757	0.0554203	0.0665773	0.0707302
	chr3	46373322	3879	0.792441	0.944642	0.93351	0.929359	0.935837	0.055358	0.0664898	0.0706408
	chr3	46373323	3892	0.795097	0.945453	0.934648	0.930522	0.936874	0.0545475	0.0653522	0.0694781
	chr3	46373324	3909	0.79857	0.946512	0.936135	0.932042	0.93823	0.0534877	0.0638646	0.0679577
	chr3	46373325	3918	0.800409	0.947073	0.936923	0.932847	0.938948	0.0529266	0.0630771	0.0671527
	chr3	46373326	3956	0.808172	0.949442	0.940248	0.936246	0.941979	0.0505575	0.0597518	0.0637541
	chr3	46373327	3956	0.808172	0.949442	0.940248	0.936246	0.941979	0.0505575	0.0597518	0.0637541
	chr3	46373328	3962	0.809397	0.949817	0.940773	0.936783	0.942457	0.0501835	0.0592268	0.0632175
	chr3	46373329	3968	0.810623	0.950191	0.941298	0.937319	0.942936	0.0498094	0.0587017	0.0626808
	chr3	46373330	3987	0.814505	0.951375	0.942961	0.939018	0.944451	0.0486249	0.0570391	0.0609815
	chr3	46373331	4004	0.817978	0.952435	0.944448	0.940539	0.945807	0.0475651	0.0555515	0.0594611
	chr3	46373332	4000	0.81716	0.952186	0.944098	0.940181	0.945488	0.0478144	0.0559015	0.0598188
	chr3	46373333	4002	0.817569	0.95231	0.944273	0.94036	0.945648	0.0476898	0.0557265	0.05964
	chr3	46373334	3999	0.816956	0.952123	0.944011	0.940092	0.945409	0.0478768	0.055989	0.0599083
	chr3	46373335	3990	0.815117	0.951562	0.943223	0.939287	0.944691	0.0484379	0.0567766	0.0607132
	chr3	46373336	3998	0.816752	0.952061	0.943923	0.940002	0.945329	0.0479391	0.0560765	0.0599977
	chr3	46373337	4012	0.819612	0.952934	0.945149	0.941254	0.946446	0.0470663	0.0548515	0.0587456
[truncated: 4,596 more rows]

## Sheet: Supp. Fig. 2
Supplementary Fig. 2a	CAST-Seq hits (#.) -3 days													CAST-Seq Allele Frequency (%) -3 days					CAST-Seq hits (#.) -14 days													CAST-Seq Allele Frequency (%) -14 days
	Chromosome	Genomic co-ordinates Start	Genomic co-ordinates End	Cas9 Rep. 1	Cas9 Rep. 2	Cas9 + ART558 Rep. 1	Cas9 + ART558 Rep. 2	Cas9 + AZD7648 Rep. 1	Cas9 + AZD7648 Rep. 2	Cas9 + Art558 + AZD7648 Rep. 1	Cas9 + ART558 + AZD7648 Rep. 2	Classification		Cas9	Cas9 + ART558	Cas9 + AZD7648	Cas9 + ART558 + AZD7648		Chromosome	Genomic co-ordinates Start	Genomic co-ordinates End	Cas9 Rep. 1	Cas9 Rep. 2	Cas9 + ART558 Rep. 1	Cas9 + ART558 Rep. 2	Cas9 + AZD7648 Rep. 1	Cas9 + AZD7648 Rep. 2	Cas9 + Art558 + AZD7648 Rep. 1	Cas9 + ART558 + AZD7648 Rep. 2	Classification		Cas9	Cas9 + ART558	Cas9 + AZD7648	Cas9 + ART558 + AZD7648
	chr3	46324163	46423438	8741	3714	4751	4118	5436	4741	2706	3075	OMT		4.11015	2.92677	3.35841	1.90773		chr3	46348642	46381278	2802	1245	967	838	3105	1542	1408	956	OMT		1.33551	0.59565	1.53351	0.78012
	chr22	29061354	29076645	45	23	103	145	1077	707	1328	1662	OMT		0.02244	0.08184	0.58872	0.9867		chr22	29072565	29076598	29	4	17	16	263	226	339	187	OMT		0.01089	0.01089	0.16137	0.17358
	chr13	24877459	24889254	158	69	227	204	1234	747	791	976	OMT		0.07491	0.14223	0.65373	0.58311		chr13	24882474	24889960	41	33	29	37	240	202	171	136	OMT		0.02442	0.02178	0.14586	0.10131
	chr1	31941788	31948859	5	1	5	6	351	279	397	463	OMT		0.00198	0.00363	0.2079	0.2838		chr19	35351352	35353860	1	8	3	5	109	76	51	75	OMT		0.00297	0.00264	0.06105	0.04158
	chr3	58524335	58528809	14	12	4	7	335	163	254	244	OMT		0.00858	0.00363	0.16434	0.16434		chr1	31942004	31946031	1	1	6	9	76	73	102	53	OMT		0.00066	0.00495	0.04917	0.05115
	chr19	35350286	35358335	13	5	11	6	232	149	194	374	OMT		0.00594	0.00561	0.12573	0.18744		chr3	58525890	58527033	4	3	2	3	83	35	39	92	OMT		0.00231	0.00165	0.03894	0.04323
	chr11	392018	397905	2	9	12	13	102	117	92	96	OMT		0.00363	0.00825	0.07227	0.06204		chr11	394705	397475	4	0	6	2	65	64	39	41	OMT		0.00132	0.00264	0.04257	0.0264
	chr22	42925704	42929285	0	1	0	1	99	55	50	24	OMT		0.00033	0.00033	0.05082	0.02442		chr22	42927094	42929084	0	0	1	0	17	23	13	10	OMT		0	0.00033	0.0132	0.00759
	chr3	128340792	128345635	4	3	2	2	68	44	20	53	OMT		0.00231	0.00132	0.03696	0.02409		chr3	46383317	46401399	10	4	2	3	17	9	3	9	OMT		0.00462	0.00165	0.00858	0.00396
	chr6	34175130	34176644	4	2	0	4	47	25	46	56	OMT		0.00198	0.00132	0.02376	0.03366		chr3	129620943	129620959	0	0	1	0	18	2	13	12	OMT		0	0.00033	0.0066	0.00825
	chr3	138186804	138189837	0	1	3	7	79	29	20	40	OMT		0.00033	0.0033	0.03564	0.0198		chr10	11712683	11713812	0	0	2	2	25	6	4	4	OMT		0	0.00132	0.01023	0.00264
	chr3	129619699	129621821	0	0	1	1	32	30	14	35	OMT		0	0.00066	0.02046	0.01617		chr3	128343971	128344433	0	0	3	0	9	6	9	9	OMT		0	0.00099	0.00495	0.00594
	chr10	11711756	11712747	0	0	0	0	32	34	21	17	OMT		0	0	0.02178	0.01254		chr6	34175983	34177193	0	0	3	0	4	6	5	15	OMT		0	0.00099	0.0033	0.0066
	chr12	57448625	57450006	0	3	0	0	28	29	15	22	OMT		0.00099	0	0.01881	0.01221		chr3	46340983	46345762	2	6	3	3	17	1	0	0	OMT		0.00264	0.00198	0.00594	0
	chr18	26643071	26644700	0	0	0	9	46	8	17	16	OMT		0	0.00297	0.01782	0.01089		chr16	3054954	3054967	0	1	2	1	2	7	9	4	OMT		0.00033	0.00099	0.00297	0.00429
	chr19	54210972	54212690	0	0	0	1	36	16	20	12	OMT		0	0.00033	0.01716	0.01056		chr3	138188197	138189372	0	0	0	0	4	6	9	6	OMT		0	0	0.0033	0.00495
	chr3	60319003	60319307	0	0	0	0	53	7	5	5	OMT		0	0	0.0198	0.0033		chr2	42028698	42028724	0	0	0	0	19	3	1	1	OMT		0	0	0.00726	0.00066
	chr16	3054918	3054969	0	0	6	0	37	9	5	9	OMT		0	0.00198	0.01518	0.00462		chr12	30859404	30859418	0	0	0	0	7	4	8	4	OMT		0	0	0.00363	0.00396
	chr2	218323094	218324143	0	0	0	0	7	9	16	24	OMT		0	0	0.00528	0.0132		chr7	131641193	131641599	0	0	0	0	8	8	6	1	OMT		0	0	0.00528	0.00231
	chr7	131640566	131642105	0	0	1	0	25	18	4	8	OMT		0	0.00033	0.01419	0.00396		chr15	64815170	64815632	0	0	0	3	16	0	2	0	OMT		0	0.00099	0.00528	0.00066
	chr2	238009583	238009830	3	0	0	6	11	9	11	6	OMT		0.00099	0.00198	0.0066	0.00561		chr1	2289244	2289265	0	0	1	1	6	0	3	8	OMT		0	0.00066	0.00198	0.00363
	chr15	64815382	64817505	0	0	6	2	17	4	4	13	OMT		0	0.00264	0.00693	0.00561		chr12	109618124	109618153	0	0	0	0	3	4	3	9	OMT		0	0	0.00231	0.00396
	chr9	133581805	133585223	0	0	3	7	16	7	9	1	OMT		0	0.0033	0.00759	0.0033		chr7	74573646	74573668	0	0	0	0	1	9	5	2	OMT		0	0	0.0033	0.00231
	chr9	89624706	89625051	0	0	0	0	28	2	8	0	OMT		0	0	0.0099	0.00264		chr5	172700594	172700608	0	0	0	0	1	9	7	0	OMT		0	0	0.0033	0.00231
	chr16	54242973	54244504	0	0	0	0	15	10	11	1	OMT		0	0	0.00825	0.00396		chr9	123756944	123756951	0	0	0	0	7	5	5	0	OMT		0	0	0.00396	0.00165
	chr12	109618007	109618168	0	0	0	0	12	3	6	16	OMT		0	0	0.00495	0.00726		chr20	61810590	61810600	0	0	0	0	7	3	5	1	OMT		0	0	0.0033	0.00198
	chr5	172700583	172700725	2	0	1	0	17	7	1	7	OMT		0.00066	0.00033	0.00792	0.00264		chr11	15227733	15227749	0	0	0	0	10	4	1	1	OMT		0	0	0.00462	0.00066
	chr5	179171369	179171426	0	0	0	1	28	2	1	0	OMT		0	0.00033	0.0099	0.00033		chr17	4504445	4505822	0	0	0	1	7	1	6	1	OMT		0	0.00033	0.00264	0.00231
	chr19	45516558	45517205	0	0	2	2	13	2	3	10	OMT		0	0.00132	0.00495	0.00429		chrX	153902104	153902108	1	0	0	0	1	0	7	7	OMT		0.00033	0	0.00033	0.00462
	chr7	101767472	101768927	0	0	0	0	8	11	4	9	OMT		0	0	0.00627	0.00429		chr3	60318804	60319024	0	0	0	0	1	5	4	5	OMT		0	0	0.00198	0.00297
	chr1	156235228	156236611	0	0	0	0	23	6	0	2	OMT		0	0	0.00957	0.00066		chr2	218323657	218324115	0	0	0	0	9	0	3	2	OMT		0	0	0.00297	0.00165
	chr16	85555242	85555320	0	0	0	0	8	0	8	13	OMT		0	0	0.00264	0.00693		chr17	39659723	39660170	0	0	0	0	0	10	0	4	OMT		0	0	0.0033	0.00132
	chr17	4505379	4506518	0	0	0	1	19	0	7	0	OMT		0	0.00033	0.00627	0.00231		chr19	54211009	54211859	0	0	0	0	7	0	5	2	OMT		0	0	0.00231	0.00231
	chr10	79144042	79144081	0	0	0	0	12	3	5	7	OMT		0	0	0.00495	0.00396		chr3	33148166	33148191	0	0	0	0	6	1	2	4	OMT		0	0	0.00231	0.00198
	chr10	76199671	76200215	0	0	0	0	14	4	3	5	OMT		0	0	0.00594	0.00264		chr1	207920655	207920666	0	0	0	0	0	0	8	4	OMT		0	0	0	0.00396
	chr6	43286466	43287835	0	0	0	0	11	5	0	9	OMT		0	0	0.00528	0.00297		chr17	62247658	62247687	0	0	0	0	7	4	0	0	OMT		0	0	0.00363	0
	chr22	50525439	50527137	2	0	0	0	19	2	2	0	OMT		0.00066	0	0.00693	0.00066		chr3	29474810	29474818	3	0	0	0	8	0	0	0	OMT		0.00099	0	0.00264	0
	chr5	149371518	149371531	0	0	0	0	2	5	0	17	OMT		0	0	0.00231	0.00561		chr19	30376403	30376415	0	0	0	0	4	5	1	0	OMT		0	0	0.00297	0.00033
	chr3	33148164	33149348	1	0	1	0	6	2	10	4	OMT		0.00033	0.00033	0.00264	0.00462		chr12	57449917	57449941	0	0	0	0	6	0	1	3	OMT		0	0	0.00198	0.00132
	chr20	61810584	61810629	0	0	4	1	1	4	12	1	OMT		0	0.00165	0.00165	0.00429		chr12	53738892	53738908	0	0	0	2	8	0	0	0	OMT		0	0.00066	0.00264	0
	chr9	134333915	134334981	0	0	0	0	0	18	1	4	OMT		0	0	0.00594	0.00165		chr9	88429242	88429254	6	0	0	0	4	0	0	0	OMT		0.00198	0	0.00132	0
	chr1	13723833	13724997	2	0	0	0	5	8	1	7	OMT		0.00066	0	0.00429	0.00264		chr19	45516565	45516568	0	0	0	1	3	5	1	0	OMT		0	0.00033	0.00264	0.00033
	chr3	3332723	3334934	0	0	0	0	10	8	0	4	OMT		0	0	0.00594	0.00132		chr2	238009697	238009869	0	0	0	0	3	3	2	1	OMT		0	0	0.00198	0.00099
	chr16	28313649	28313726	0	0	0	0	4	0	8	9	OMT		0	0	0.00132	0.00561		chr18	26644458	26644493	0	0	0	0	1	0	5	3	OMT		0	0	0.00033	0.00264
	chr14	88590363	88591852	0	0	0	0	9	4	0	8	OMT		0	0	0.00429	0.00264		chr5	149371523	149371535	0	0	0	0	4	0	1	4	OMT		0	0	0.00132	0.00165
	chr19	30376049	30376527	0	0	0	0	9	1	0	11	OMT		0	0	0.0033	0.00363		chr6	34227367	34227379	0	0	1	0	7	0	0	0	OMT		0	0.00033	0.00231	0
	chr22	44268260	44268302	0	0	0	0	4	15	1	0	OMT		0	0	0.00627	0.00033		chr17	29162467	29162494	0	0	1	0	4	0	2	1	OMT		0	0.00033	0.00132	0.00099
	chr13	32608335	32608821	0	0	0	0	0	13	5	2	OMT		0	0	0.00429	0.00231		chr1	13724424	13724983	0	0	0	0	1	0	7	0	OMT		0	0	0.00033	0.00231
	chr8	22765537	22766378	0	0	0	0	17	2	0	0	OMT		0	0	0.00627	0		chr9	133584003	133584026	0	0	1	0	1	1	2	3	OMT		0	0.00033	0.00066	0.00165
	chr1	3458345	3458746	0	0	0	0	7	4	7	1	OMT		0	0	0.00363	0.00264		chr17	81448183	81448190	0	0	0	0	0	1	3	3	OMT		0	0	0.00033	0.00198
	chr15	92804067	92804090	0	0	2	0	6	0	5	6	OMT		0	0.00066	0.00198	0.00363		chr16	81910740	81910752	0	0	0	0	0	4	2	1	OMT		0	0	0.00132	0.00099
	chr12	30859401	30859640	0	0	0	0	6	12	0	0	OMT		0	0	0.00594	0		chr22	44268285	44268286	0	0	0	0	2	0	3	2	OMT		0	0	0.00066	0.00165
	chr22	37273872	37273888	0	0	0	0	1	12	1	4	OMT		0	0	0.00429	0.00165		chr22	50527088	50527092	0	1	0	1	2	0	1	2	OMT		0.00033	0.00033	0.00066	0.00099
	chrX	130172633	130172654	0	0	0	0	7	8	1	2	OMT		0	0	0.00495	0.00099		chr16	28313654	28313657	0	0	0	0	0	0	3	3	OMT		0	0	0	0.00198
	chrX	153902101	153902125	0	0	0	3	0	8	3	4	OMT		0	0.00099	0.00264	0.00231		chr22	20427106	20427113	0	0	0	0	0	0	1	5	OMT		0	0	0	0.00198
	chr1	2289237	2289629	0	0	0	0	7	9	1	1	OMT		0	0	0.00528	0.00066		chr9	137789738	137790496	0	0	0	0	0	0	3	3	OMT		0	0	0	0.00198
	chr13	48644485	48644844	0	0	1	0	13	1	1	1	OMT		0	0.00033	0.00462	0.00066		chr6	29657282	29657300	3	0	0	0	3	0	0	0	OMT		0.00099	0	0.00099	0
	chr19	47492437	47492465	0	0	0	0	4	0	5	8	OMT		0	0	0.00132	0.00429		chr8	122888806	122888816	3	0	0	0	3	0	0	0	OMT		0.00099	0	0.00099	0
	chr15	67966585	67968305	0	0	0	0	12	0	5	0	OMT		0	0	0.00396	0.00165		chr14	100229588	100229588	0	0	0	0	0	0	2	4	OMT		0	0	0	0.00198
	chr7	74573589	74573673	0	0	0	0	6	5	4	2	OMT		0	0	0.00363	0.00198		chr3	43861851	43861864	0	2	0	0	0	0	4	0	OMT		0.00066	0	0	0.00132
	chr9	76014073	76014117	0	0	0	0	7	3	6	0	OMT		0	0	0.0033	0.00198		chr17	17763366	17763381	2	0	0	0	3	0	0	0	OMT		0.00066	0	0.00099	0
	chr17	57626903	57627562	0	0	0	0	0	4	12	0	OMT		0	0	0.00132	0.00396		chr1	244001537	244001542	0	0	0	0	2	1	1	1	OMT		0	0	0.00099	0.00066
	chr2	70663386	70663843	0	0	0	0	2	5	4	5	OMT		0	0	0.00231	0.00297		chr17	81208779	81208779	0	0	0	0	0	0	2	3	OMT		0	0	0	0.00165
	chr17	7216351	7217781	0	0	0	0	4	3	1	7	OMT		0	0	0.00231	0.00264		chr19	7883021	7883023	3	0	0	0	2	0	0	0	OMT		0.00099	0	0.00066	0
	chr20	36957559	36957633	0	0	0	0	0	9	0	6	OMT		0	0	0.00297	0.00198		chr14	89509021	89509029	0	0	0	0	1	1	0	3	OMT		0	0	0.00066	0.00099
	chr9	136392774	136392808	0	0	0	11	1	3	0	0	OMT		0	0.00363	0.00132	0		chr2	32050485	32050501	0	0	0	0	0	0	1	3	OMT		0	0	0	0.00132
	chr12	108663512	108663702	4	0	0	0	2	8	0	0	OMT		0.00132	0	0.0033	0		chr3	143617444	143617450	0	0	0	0	1	2	0	1	OMT		0	0	0.00099	0.00033
	chr1	31916408	31918483	0	0	0	0	8	0	6	0	OMT		0	0	0.00264	0.00198		chr6	125106093	125106096	2	0	0	0	1	0	0	0	OMT		0.00066	0	0.00033	0
	chr13	24893387	24895455	0	0	0	0	2	2	2	7	OMT		0	0	0.00132	0.00297		chr12	108663711	108663711	0	0	0	0	1	2	0	0	OMT		0	0	0.00099	0
	chr19	49874622	49874637	4	0	0	0	0	1	0	8	OMT		0.00132	0	0.00033	0.00264		chr10	125807107	125807107	0	0	0	0	2	1	0	0	OMT		0	0	0.00099	0
	chr17	29162467	29162530	0	0	0	0	10	1	1	0	OMT		0	0	0.00363	0.00033		chr19	49409059	49409069	0	0	0	0	0	0	1	2	OMT		0	0	0	0.00099
	chr14	89509023	89509028	0	0	0	0	0	0	5	7	OMT		0	0	0	0.00396		chr8	127735781	127735782	0	0	0	0	0	0	2	1	OMT		0	0	0	0.00099
	chr10	125134715	125134899	0	1	0	0	10	1	0	0	OMT		0.00033	0	0.00363	0		chr17	11973058	11973058	0	0	0	0	0	0	1	2	OMT		0	0	0	0.00099
	chr8	129726352	129726384	0	0	0	0	11	1	0	0	OMT		0	0	0.00396	0		chr18	77861877	77861879	0	0	0	0	0	0	2	1	OMT		0	0	0	0.00099
	chr11	15225784	15227743	1	0	0	0	1	6	4	0	OMT		0.00033	0	0.00231	0.00132		chr16	23499001	23499001	2	0	0	0	1	0	0	0	OMT		0.00066	0	0.00033	0
	chr12	28571339	28571368	0	0	0	0	6	6	0	0	OMT		0	0	0.00396	0		chr2	62563846	62563849	0	0	0	0	1	0	1	1	OMT		0	0	0.00033	0.00066
	chr5	1308641	1308661	0	0	0	0	1	9	2	0	OMT		0	0	0.0033	0.00066		chr11	11533638	11533643	2	0	0	0	1	0	0	0	OMT		0.00066	0	0.00033	0
	chr3	29474811	29475237	0	0	0	0	2	10	0	0	OMT		0	0	0.00396	0		chr11	69492472	69492473	0	0	0	0	0	0	1	1	OMT		0	0	0	0.00066
	chr9	123759280	123759867	0	0	0	0	5	7	0	0	OMT		0	0	0.00396	0		chr6	6856789	6856789	0	0	0	0	0	0	1	1	OMT		0	0	0	0.00066
	chr19	1755795	1756947	0	0	0	0	7	0	1	3	OMT		0	0	0.00231	0.00132		chr12	131210240	131210811	0	0	0	0	0	1	1	0	OMT		0	0	0.00033	0.00033
	chr5	72133226	72133238	0	0	0	0	10	0	1	0	OMT		0	0	0.0033	0.00033		chr17	57627555	57627562	0	0	0	0	0	1	0	1	OMT		0	0	0.00033	0.00033
	chr4	6149923	6149959	0	0	0	1	10	0	0	0	OMT		0	0.00033	0.0033	0		chr22	20596886	20596886	1	0	0	0	1	0	0	0	OMT		0.00033	0	0.00033	0
	chr2	42028706	42028725	0	0	5	0	5	1	0	0	OMT		0	0.00165	0.00198	0		chr3	46439630	46440298	0	0	0	0	1	1	0	0	HMT		0	0	0.00066	0
	chr19	4476980	4477632	3	0	0	0	5	0	3	0	OMT		0.00099	0	0.00165	0.00099		chr3	46323234	46327587	0	7	1	3	8	0	0	0	NBS		0.00231	0.00132	0.00264	0
	chr4	6277341	6277360	0	0	0	0	0	7	0	4	OMT		0	0	0.00231	0.00132		chr7	130928306	130928322	0	0	0	1	0	0	3	6	NBS		0	0.00033	0	0.00297
	chr8	21752411	21752424	0	0	0	0	3	1	0	6	OMT		0	0	0.00132	0.00198		chr5	34015957	34015966	4	0	0	0	6	0	0	0	NBS		0.00132	0	0.00198	0
	chr22	44609514	44609998	0	0	0	0	1	6	1	2	OMT		0	0	0.00231	0.00099		chr14	96966726	96966751	6	0	0	0	3	0	0	0	NBS		0.00198	0	0.00099	0
	chr10	78734225	78734240	0	0	0	0	3	0	0	7	OMT		0	0	0.00099	0.00231		chr5	3583412	3583419	0	0	0	0	1	8	0	0	NBS		0	0	0.00297	0
	chr1	152441913	152441925	0	0	0	0	5	5	0	0	OMT		0	0	0.0033	0		chr8	127740490	127740490	0	0	0	0	0	0	3	4	NBS		0	0	0	0.00231
	chr12	26646592	26646625	0	0	2	0	5	2	0	1	OMT		0	0.00066	0.00231	0.00033		chr7	148756195	148756198	0	0	0	0	6	1	0	0	NBS		0	0	0.00231	0
	chr6	112242076	112242460	0	0	0	0	5	3	1	1	OMT		0	0	0.00264	0.00066		chr3	86207887	86207887	0	0	0	0	2	0	2	3	NBS		0	0	0.00066	0.00165
	chr5	131746430	131746433	0	0	0	0	0	4	4	2	OMT		0	0	0.00132	0.00198		chr3	46471861	46471873	0	0	0	0	0	0	4	2	NBS		0	0	0	0.00198
	chr7	150983059	150983074	0	0	0	0	4	2	4	0	OMT		0	0	0.00198	0.00132		chr14	86363510	86363515	0	0	0	0	0	0	2	4	NBS		0	0	0	0.00198
	chr2	32050488	32052392	0	0	0	0	4	1	3	2	OMT		0	0	0.00165	0.00165		chr4	32301364	32301375	3	0	0	0	3	0	0	0	NBS		0.00099	0	0.00099	0
	chr22	29050165	29051939	0	0	0	0	2	5	0	3	OMT		0	0	0.00231	0.00099		chr2	23339033	23339037	2	0	0	0	4	0	0	0	NBS		0.00066	0	0.00132	0
	chr16	56184870	56184946	1	0	0	1	2	4	2	0	OMT		0.00033	0.00033	0.00198	0.00066		chr6	164521279	164521282	2	0	0	0	4	0	0	0	NBS		0.00066	0	0.00132	0
	chr11	3010712	3010728	0	0	0	0	1	4	3	1	OMT		0	0	0.00165	0.00132		chr14	90578024	90578029	4	0	0	0	1	0	0	0	NBS		0.00132	0	0.00033	0
	chr16	70380461	70380584	0	1	0	0	2	2	3	1	OMT		0.00033	0	0.00132	0.00132		chr9	8148319	8148322	3	0	0	0	2	0	0	0	NBS		0.00099	0	0.00066	0
	chr19	38868539	38868555	0	0	0	0	7	0	0	2	OMT		0	0	0.00231	0.00066		chr14	22790297	22790297	0	0	0	0	0	0	4	1	NBS		0	0	0	0.00165
	chr22	40422166	40422219	1	0	0	0	2	2	2	2	OMT		0.00033	0	0.00132	0.00132		chr1	66664796	66664799	3	0	0	0	2	0	0	0	NBS		0.00099	0	0.00066	0
	chr11	47149112	47150819	2	0	0	0	6	0	1	0	OMT		0.00066	0	0.00198	0.00033		chr6	109279519	109279520	4	0	0	0	1	0	0	0	NBS		0.00132	0	0.00033	0
	chr15	81500335	81500408	0	0	0	0	0	6	0	3	OMT		0	0	0.00198	0.00099		chr19	11794602	11794605	3	0	0	0	2	0	0	0	NBS		0.00099	0	0.00066	0
	chr17	81448179	81448193	0	0	0	0	3	0	0	6	OMT		0	0	0.00099	0.00198		chr1	28885624	28885624	2	1	0	0	1	0	0	0	NBS		0.00099	0	0.00033	0
	chr19	4267925	4267933	0	0	0	0	1	0	0	8	OMT		0	0	0.00033	0.00264		chr1	43229790	43229802	0	0	0	0	2	2	0	0	NBS		0	0	0.00132	0
	chr2	118219317	118219331	0	0	0	0	0	6	0	3	OMT		0	0	0.00198	0.00099		chr2	76578824	76578831	2	0	0	0	2	0	0	0	NBS		0.00066	0	0.00066	0
	chr5	90840146	90840161	0	0	0	0	0	2	0	7	OMT		0	0	0.00066	0.00231		chr13	44499170	44499172	3	0	0	0	1	0	0	0	NBS		0.00099	0	0.00033	0
	chr3	128296253	128296262	0	0	0	0	0	0	7	2	OMT		0	0	0	0.00297		chr7	4121024	4121025	1	0	0	0	3	0	0	0	NBS		0.00033	0	0.00099	0
	chr1	109616141	109616147	0	0	0	0	0	0	4	4	OMT		0	0	0	0.00264		chr1	101054396	101054403	2	0	0	0	2	0	0	0	NBS		0.00066	0	0.00066	0
	chr14	104316962	104316970	0	0	0	0	3	1	2	2	OMT		0	0	0.00132	0.00132		chr6	32117831	32117831	0	0	0	0	2	1	0	0	NBS		0	0	0.00099	0
	chr4	2353280	2353698	0	0	0	0	0	5	0	3	OMT		0	0	0.00165	0.00099		chr15	91010753	91010761	2	0	0	0	1	0	0	0	NBS		0.00066	0	0.00033	0
	chr19	35156543	35158423	0	0	0	0	2	3	2	1	OMT		0	0	0.00165	0.00099		chr3	184566118	184566118	1	0	0	0	2	0	0	0	NBS		0.00033	0	0.00066	0
	chr17	37841745	37841775	0	0	0	0	3	5	0	0	OMT		0	0	0.00264	0		chr7	67881280	67881281	2	0	0	0	1	0	0	0	NBS		0.00066	0	0.00033	0
	chr8	73071644	73072944	0	0	0	0	0	0	3	5	OMT		0	0	0	0.00264		chr5	7559869	7559876	2	0	0	0	1	0	0	0	NBS		0.00066	0	0.00033	0
	chr13	24926891	24928598	0	0	0	0	0	1	7	0	OMT		0	0	0.00033	0.00231		chr17	53397643	53397643	1	0	0	0	1	0	0	0	NBS		0.00033	0	0.00033	0
	chr14	77185055	77185169	0	0	0	0	2	2	1	3	OMT		0	0	0.00132	0.00132
	chr19	17340730	17340739	0	0	0	0	5	0	3	0	OMT		0	0	0.00165	0.00099
	chr3	46844566	46844591	0	2	0	0	0	3	3	0	OMT		0.00066	0	0.00099	0.00099
	chr9	34869553	34869581	0	0	2	0	1	3	0	2	OMT		0	0.00066	0.00132	0.00066
	chrX	48795424	48795434	0	0	4	0	4	0	0	0	OMT		0	0.00132	0.00132	0
	chr10	7460283	7461724	0	0	0	0	1	2	3	1	OMT		0	0	0.00099	0.00132
	chr17	39660162	39660172	0	0	0	0	0	0	2	5	OMT		0	0	0	0.00231
	chr9	93224815	93224823	0	0	0	6	0	1	0	0	OMT		0	0.00198	0.00033	0
	chrX	47629979	47629990	0	0	0	0	0	0	4	3	OMT		0	0	0	0.00231
	chr8	22864319	22865195	0	0	1	0	2	0	4	0	OMT		0	0.00033	0.00066	0.00132
	chr13	24909704	24911516	0	0	0	0	1	0	6	0	OMT		0	0	0.00033	0.00198
	chr22	38814211	38814212	0	3	0	1	0	3	0	0	OMT		0.00099	0.00033	0.00099	0
	chr10	88556560	88556603	0	0	0	0	4	0	0	2	OMT		0	0	0.00132	0.00066
	chr2	240965308	240965312	0	0	0	1	4	1	0	0	OMT		0	0.00033	0.00165	0
	chr3	185627277	185627300	0	0	0	5	0	1	0	0	OMT		0	0.00165	0.00033	0
	chr1	207920666	207920678	0	0	0	0	5	0	1	0	OMT		0	0	0.00165	0.00033
	chr20	2108622	2108629	0	0	0	0	3	3	0	0	OMT		0	0	0.00198	0
	chrX	153791055	153791066	0	0	0	0	5	1	0	0	OMT		0	0	0.00198	0
	chr7	151453686	151453692	0	0	0	0	4	2	0	0	OMT		0	0	0.00198	0
	chr12	124949404	124950374	1	0	0	0	2	0	0	3	OMT		0.00033	0	0.00066	0.00099
	chr1	14846421	14846433	0	0	0	0	5	0	1	0	OMT		0	0	0.00165	0.00033
	chr8	53204332	53204442	0	0	0	0	1	4	0	1	OMT		0	0	0.00165	0.00033
	chr16	3410860	3411020	0	0	0	0	1	0	5	0	OMT		0	0	0.00033	0.00165
	chr2	185738299	185738315	0	0	1	1	1	1	0	1	OMT		0	0.00066	0.00066	0.00033
	chr7	30465104	30465111	0	0	0	0	0	0	2	3	OMT		0	0	0	0.00165
	chr17	62424354	62424447	0	0	0	0	2	0	0	3	OMT		0	0	0.00066	0.00099
	chr1	985665	985683	0	0	0	0	4	1	0	0	OMT		0	0	0.00165	0
	chr16	23498857	23499011	0	0	0	0	0	2	3	0	OMT		0	0	0.00066	0.00099
	chrX	18884171	18885479	0	0	0	0	1	0	0	4	OMT		0	0	0.00033	0.00132
	chr3	43861831	43861852	0	0	0	0	1	0	0	4	OMT		0	0	0.00033	0.00132
	chr12	3194246	3194323	0	0	0	0	0	0	3	2	OMT		0	0	0	0.00165
	chr3	45598622	45598622	0	0	0	3	0	2	0	0	OMT		0	0.00099	0.00066	0
	chr16	85447996	85447996	0	3	0	0	0	2	0	0	OMT		0.00099	0	0.00066	0
	chr16	46996451	46996491	0	0	0	0	2	3	0	0	OMT		0	0	0.00165	0
	chr8	143552847	143553491	0	0	0	0	1	0	2	1	OMT		0	0	0.00033	0.00099
	chr8	133410599	133410687	0	0	0	0	0	0	3	1	OMT		0	0	0	0.00132
	chr2	60278986	60279001	0	0	0	0	1	0	2	1	OMT		0	0	0.00033	0.00099
	chr4	7259077	7259646	0	0	0	0	1	0	3	0	OMT		0	0	0.00033	0.00099
	chr20	57449648	57449652	0	0	3	0	1	0	0	0	OMT		0	0.00099	0.00033	0
	chr10	80917530	80917537	0	0	0	0	3	0	0	1	OMT		0	0	0.00099	0.00033
	chr17	36861148	36861192	0	0	0	0	0	1	1	2	OMT		0	0	0.00033	0.00099
	chr17	32267695	32268134	0	0	0	0	2	1	0	1	OMT		0	0	0.00099	0.00033
	chr5	180132140	180132144	0	0	0	2	0	2	0	0	OMT		0	0.00066	0.00066	0
	chr5	135071055	135071057	0	0	0	2	0	2	0	0	OMT		0	0.00066	0.00066	0
	chr18	31718671	31718683	0	0	0	0	0	1	0	3	OMT		0	0	0.00033	0.00099
	chr9	123756947	123756959	0	0	0	0	1	3	0	0	OMT		0	0	0.00132	0
	chr2	42074385	42074385	0	2	0	0	0	2	0	0	OMT		0.00066	0	0.00066	0
	chr17	45262337	45262459	0	0	0	0	0	1	0	3	OMT		0	0	0.00033	0.00099
	chr14	57253113	57253146	0	0	0	0	1	0	3	0	OMT		0	0	0.00033	0.00099
	chr7	112917194	112917202	0	3	0	0	0	1	0	0	OMT		0.00099	0	0.00033	0
	chr19	38151048	38151048	0	2	0	0	0	2	0	0	OMT		0.00066	0	0.00066	0
	chr3	50234166	50234166	0	2	0	0	0	2	0	0	OMT		0.00066	0	0.00066	0
	chr8	142272003	142272003	0	0	0	0	1	0	0	2	OMT		0	0	0.00033	0.00066
	chr11	69492451	69492474	0	0	0	0	1	0	1	1	OMT		0	0	0.00033	0.00066
	chr22	23752219	23752224	0	0	0	2	0	1	0	0	OMT		0	0.00066	0.00033	0
	chr18	14693822	14693851	0	0	0	0	0	2	0	1	OMT		0	0	0.00066	0.00033
	chr13	24854764	24857538	0	0	0	0	0	2	0	1	OMT		0	0	0.00066	0.00033
	chr7	151192719	151192719	0	0	2	0	1	0	0	0	OMT		0	0.00066	0.00033	0
	chr2	218658967	218658970	0	0	0	1	0	2	0	0	OMT		0	0.00033	0.00066	0
	chr12	121678664	121678863	0	1	0	0	1	1	0	0	OMT		0.00033	0	0.00066	0
	chr11	2448417	2448419	0	2	0	0	0	1	0	0	OMT		0.00066	0	0.00033	0
	chr3	17769216	17769225	0	0	0	0	1	0	0	2	OMT		0	0	0.00033	0.00066
	chr14	47676177	47676183	0	0	0	0	2	0	1	0	OMT		0	0	0.00066	0.00033
	chr3	47270010	47270010	0	2	0	0	0	1	0	0	OMT		0.00066	0	0.00033	0
	chr1	155970948	155970955	0	0	0	0	2	1	0	0	OMT		0	0	0.00099	0
	chr3	87792534	87792676	0	0	0	0	1	2	0	0	OMT		0	0	0.00099	0
	chr12	2385590	2385604	0	0	0	0	0	1	1	0	OMT		0	0	0.00033	0.00033
	chr15	89893701	89893702	0	0	0	0	1	1	0	0	OMT		0	0	0.00066	0
	chr20	1799543	1799545	0	0	0	0	1	1	0	0	OMT		0	0	0.00066	0
	chr3	46317561	46321817	0	2	0	0	14	3	6	0	HMT		0.00066	0	0.00561	0.00198
	chr22	29055883	29057641	0	0	0	0	5	11	5	0	HMT		0	0	0.00528	0.00165
	chr19	55829257	55829260	0	0	0	6	0	2	0	0	HMT		0	0.00198	0.00066	0
	chr13	24868172	24869274	0	1	0	0	3	1	0	0	HMT		0.00033	0	0.00132	0
	chr13	24841766	24841766	0	1	0	0	0	1	0	0	HMT		0.00033	0	0.00033	0
	chr3	46428069	46433513	0	2	2	1	3	3	11	2	NBS		0.00066	0.00099	0.00198	0.00429
	chr3	46308734	46314030	0	4	2	1	1	11	0	3	NBS		0.00132	0.00099	0.00396	0.00099
	chr5	140315093	140315124	0	6	0	0	0	8	0	0	NBS		0.00198	0	0.00264	0
	chr13	24917688	24920376	0	1	0	0	0	9	3	0	NBS		0.00033	0	0.00297	0.00099
	chrX	26925747	26925750	0	0	0	4	0	6	0	0	NBS		0	0.00132	0.00198	0
	chr19	18048534	18048535	0	0	4	0	4	1	0	0	NBS		0	0.00132	0.00165	0
	chr7	107846250	107846265	0	0	0	6	0	3	0	0	NBS		0	0.00198	0.00099	0
	chr6	123247300	123247305	0	0	6	0	3	0	0	0	NBS		0	0.00198	0.00099	0
	chr20	18163697	18163723	0	5	0	0	0	4	0	0	NBS		0.00165	0	0.00132	0
	chr10	97390270	97390274	0	0	0	5	0	2	1	0	NBS		0	0.00165	0.00066	0.00033
	chr11	111722717	111722731	0	0	0	4	0	4	0	0	NBS		0	0.00132	0.00132	0
	chr12	111624700	111624700	0	0	0	5	0	3	0	0	NBS		0	0.00165	0.00099	0
	chr3	198038831	198038836	0	4	0	0	0	4	0	0	NBS		0.00132	0	0.00132	0
	chr13	72401273	72401291	0	0	0	5	0	3	0	0	NBS		0	0.00165	0.00099	0
	chr11	325643	325646	0	5	0	0	0	3	0	0	NBS		0.00165	0	0.00099	0
	chr3	84809912	84809921	0	0	0	5	0	3	0	0	NBS		0	0.00165	0.00099	0
	chr14	29739566	29739568	0	0	0	5	0	3	0	0	NBS		0	0.00165	0.00099	0
	chr22	29092333	29092518	0	0	0	0	0	2	0	5	NBS		0	0	0.00066	0.00165
	chr17	17823935	17823939	0	4	0	1	0	2	0	0	NBS		0.00132	0.00033	0.00066	0
	chrX	65734029	65734047	0	0	0	5	0	2	0	0	NBS		0	0.00165	0.00066	0
	chr5	115439152	115439160	0	0	0	4	0	3	0	0	NBS		0	0.00132	0.00099	0
	chr5	5399851	5399854	0	0	0	4	0	3	0	0	NBS		0	0.00132	0.00099	0
	chr5	164370060	164370071	0	0	3	0	3	1	0	0	NBS		0	0.00099	0.00132	0
	chr2	130358880	130358884	0	2	0	0	0	5	0	0	NBS		0.00066	0	0.00165	0
	chr3	46284184	46284206	0	0	0	4	0	3	0	0	NBS		0	0.00132	0.00099	0
	chr2	13565298	13565300	0	0	0	3	0	4	0	0	NBS		0	0.00099	0.00132	0
	chr2	189376088	189376089	0	0	0	2	0	5	0	0	NBS		0	0.00066	0.00165	0
	chr1	44799937	44799943	0	0	0	5	0	1	0	0	NBS		0	0.00165	0.00033	0
	chr3	12681409	12683130	0	0	0	2	3	1	0	0	NBS		0	0.00066	0.00132	0
	chr9	82273590	82273590	0	0	0	3	0	3	0	0	NBS		0	0.00099	0.00099	0
	chr16	85938957	85938961	0	2	1	0	1	2	0	0	NBS		0.00066	0.00033	0.00099	0
	chr3	21398721	21398723	0	0	3	0	3	0	0	0	NBS		0	0.00099	0.00099	0
	chr14	68651812	68651813	0	3	0	0	0	3	0	0	NBS		0.00099	0	0.00099	0
	chr3	46274006	46274523	0	0	1	0	4	0	0	0	NBS		0	0.00033	0.00132	0
	chr4	91695879	91695886	0	0	4	0	1	0	0	0	NBS		0	0.00132	0.00033	0
	chr1	202226738	202226741	0	3	0	0	0	2	0	0	NBS		0.00099	0	0.00066	0
	chr6	100931831	100931837	0	0	3	0	2	0	0	0	NBS		0	0.00099	0.00066	0
	chr2	158444056	158444057	0	0	3	0	2	0	0	0	NBS		0	0.00099	0.00066	0
	chr2	3494313	3494313	0	3	0	0	0	2	0	0	NBS		0.00099	0	0.00066	0
	chr2	61337803	61337811	0	0	0	3	0	2	0	0	NBS		0	0.00099	0.00066	0
	chr3	46302049	46302771	0	2	1	0	0	2	0	0	NBS		0.00066	0.00033	0.00066	0
	chr6	138189479	138189494	0	2	0	0	0	3	0	0	NBS		0.00066	0	0.00099	0
	chrX	117858310	117858314	0	0	0	3	0	2	0	0	NBS		0	0.00099	0.00066	0
	chr11	63161841	63161841	0	2	0	0	0	3	0	0	NBS		0.00066	0	0.00099	0
	chr1	31888982	31890769	0	1	0	0	1	2	0	0	NBS		0.00033	0	0.00099	0
	chr10	78353185	78353195	0	0	0	2	0	2	0	0	NBS		0	0.00066	0.00066	0
	chr6	158096555	158096558	0	0	0	3	0	1	0	0	NBS		0	0.00099	0.00033	0
	chr7	88153470	88153475	0	0	0	3	0	1	0	0	NBS		0	0.00099	0.00033	0
	chr11	104568019	104568019	0	0	0	2	0	2	0	0	NBS		0	0.00066	0.00066	0
	chr6	31606648	31606705	0	3	0	0	0	1	0	0	NBS		0.00099	0	0.00033	0
	chrX	98484588	98484594	0	2	0	0	0	2	0	0	NBS		0.00066	0	0.00066	0
	chr17	80658053	80658053	0	2	0	0	0	2	0	0	NBS		0.00066	0	0.00066	0
	chr11	40718709	40718709	0	0	0	3	0	1	0	0	NBS		0	0.00099	0.00033	0
	chr15	74453228	74453236	0	3	0	0	0	1	0	0	NBS		0.00099	0	0.00033	0
	chr2	222439763	222439764	0	1	0	1	0	1	0	0	NBS		0.00033	0.00033	0.00033	0
	chr22	29046199	29047070	0	0	0	0	2	0	0	1	NBS		0	0	0.00066	0.00033
	chr12	11102772	11102772	0	0	0	2	0	1	0	0	NBS		0	0.00066	0.00033	0
	chr6	11354892	11354892	0	1	0	1	0	1	0	0	NBS		0.00033	0.00033	0.00033	0
	chr1	183790204	183790214	0	0	0	1	0	2	0	0	NBS		0	0.00033	0.00066	0
	chr6	95732181	95732181	0	0	2	0	1	0	0	0	NBS		0	0.00066	0.00033	0
	chr4	85116748	85116757	0	2	0	0	0	1	0	0	NBS		0.00066	0	0.00033	0
	chr15	55660526	55660526	1	1	0	0	0	1	0	0	NBS		0.00066	0	0.00033	0
	chr11	73186361	73186364	0	2	0	0	0	1	0	0	NBS		0.00066	0	0.00033	0
	chr7	98285539	98285542	0	1	0	0	0	2	0	0	NBS		0.00033	0	0.00066	0
	chr3	151782745	151782749	0	2	0	0	0	1	0	0	NBS		0.00066	0	0.00033	0
	chr6	4954179	4954191	0	0	2	0	1	0	0	0	NBS		0	0.00066	0.00033	0
	chr7	138075460	138075470	0	2	0	0	0	1	0	0	NBS		0.00066	0	0.00033	0
	chr16	72487548	72487552	0	1	0	0	0	2	0	0	NBS		0.00033	0	0.00066	0
	chr18	66662980	66662980	0	1	0	0	0	2	0	0	NBS		0.00033	0	0.00066	0
	chr17	80882167	80882167	0	0	0	1	0	1	0	0	NBS		0	0.00033	0.00033	0
	chr3	46442943	46444144	0	0	0	0	1	0	1	0	NBS		0	0	0.00033	0.00033
	chr3	46251542	46251542	0	0	0	1	0	1	0	0	NBS		0	0.00033	0.00033	0
	chr3	46287133	46287715	1	0	1	0	0	0	0	0	NBS		0.00033	0.00033	0	0
	chr14	29366396	29366399	0	0	0	1	0	1	0	0	NBS		0	0.00033	0.00033	0
	chr1	12029539	12029539	0	0	0	1	0	1	0	0	NBS		0	0.00033	0.00033	0
	chr22	30426424	30426425	0	0	0	1	0	1	0	0	NBS		0	0.00033	0.00033	0
	chr16	50567447	50567447	0	0	0	1	0	1	0	0	NBS		0	0.00033	0.00033	0
	chr1	15629399	15629399	0	1	0	0	0	1	0	0	NBS		0.00033	0	0.00033	0
	chr19	51158061	51158061	0	1	0	0	0	1	0	0	NBS		0.00033	0	0.00033	0
	chr8	41971884	41971884	0	1	0	0	0	1	0	0	NBS		0.00033	0	0.00033	0
	chr1	186519356	186519356	0	0	0	1	0	1	0	0	NBS		0	0.00033	0.00033	0
	chr2	69786384	69786384	0	0	0	1	0	1	0	0	NBS		0	0.00033	0.00033	0
	chr19	11794605	11794605	0	1	0	0	0	1	0	0	NBS		0.00033	0	0.00033	0
	chr11	73857681	73857681	0	1	0	0	0	1	0	0	NBS		0.00033	0	0.00033	0
	chr13	100742362	100742362	0	1	0	0	0	1	0	0	NBS		0.00033	0	0.00033	0
	chr1	106479617	106479617	0	1	0	0	0	1	0	0	NBS		0.00033	0	0.00033	0
	chr20	50272687	50272687	0	1	0	0	0	1	0	0	NBS		0.00033	0	0.00033	0
	chr3	150444717	150444717	0	0	0	1	0	1	0	0	NBS		0	0.00033	0.00033	0
	chr12	74033692	74033692	0	0	0	1	0	1	0	0	NBS		0	0.00033	0.00033	0
	chr11	400008	400008	0	1	0	0	0	1	0	0	NBS		0.00033	0	0.00033	0
	chr11	67470998	67471000	0	1	0	0	0	1	0	0	NBS		0.00033	0	0.00033	0
	chr4	5416882	5416883	0	0	0	1	0	1	0	0	NBS		0	0.00033	0.00033	0
Supplementary Fig. 2b		# of translocation sites
	Condition	OMT	HMT	NBS
	RNP 3d	9	0	2
	RNP 3d ART558	15	0	2
	RNP 3d AZD7648	104	3	10
	RNP 3d ART558 + AZD7648	76	0	1
	RNP 14d	8	0	1
	RNP 14d ART558	13	0	2
	RNP 14d AZD7648	39	1	7
	RNP 14d ART558 + AZD7648	60	0	10
Supplementary Fig. 2c	3-day to 14-day fold change in identified loci
	RNP	RNP + ART558	RNP + AZD7648	RNP + ART558 + AZD7648
	0.82	0.88	0.4	0.91
Supplementary Fig. 2f	Condition	Wildtype					Indels					Targeted integration					Large deletions					Translocations					Homology mediated Translocation					DSBs and other aberrations
		Rep. 1	Rep. 2	Rep. 3	Avg.	Std dev.	Rep. 1	Rep. 2	Rep. 3	Avg.	Std dev.	Rep. 1	Rep. 2	Rep. 3	Avg.	Std dev.	Rep. 1	Rep. 2	Rep. 3	Avg.	Std dev.	Rep. 1	Rep. 2	Rep. 3	Avg.	Std dev.	Rep.1	Rep.2	Rep.3	Avg.	Std dev.	Rep. 1	Rep. 2	Rep. 3	Avg.	Std dev.
	Untreated	98.63	100.85	100.53	100.003	0.979841	0	0	0	0	0	0	0	0	0	0	1.37	-0.84	-0.53	0	0.976968	0	0	0	0	0	0	0	0	0	0	-0.05	-0.07	0.11	-0.00333333	0.0805536
	Cas9	10.47	11.21	10.4	10.6933	0.366454	66.82	70.19	68.4	68.47	1.37669	0	0	0	0	0	13.77	9.65	12.25	11.89	1.70114	1	1.1	1.1	1.06667	0.0471405	0.47	0.49	0.6	0.52	0.0571548	7.8	7.39	6.9	7.36333	0.367907
	Cas9 + Repair inhibitors	12.86	13.25	12.4	12.8367	0.347403	33.69	31.35	33.49	32.8433	1.0591	0	0	0	0	0	33.45	35.4	34.1	34.3167	0.810692	10.6	10.9	10.5	10.6667	0.169967	1.13	1.19	1.08	1.13333	0.0449691	8.17	7.28	9.15	8.2	0.763719
	Cas9 + ssODN	12.78	13.64	13.02	13.1467	0.362338	35.09	33.55	33.64	34.0933	0.705707	29.11	29.98	29.11	29.4	0.410122	15.13	14.93	16.34	15.4667	0.622914	0.8	0.7	0.7	0.733333	0.0471405	0.41	0.53	0.56	0.5	0.0648074	6.59	6.6	6.8	6.66333	0.0967241
	Cas9 + Repair inhibitors + ssODN	17.5	18.12	18.2	17.94	0.312836	16.7	16.7	16.56	16.6533	0.0659966	31.58	30.69	31.58	31.2833	0.41955	19.22	19.49	18.66	19.1233	0.345672	7.5	7.1	6.9	7.16667	0.249444	0.92	0.97	1.06	0.983333	0.0579272	5.94	8.52	6.1	6.85333	1.18032
	HiFi-Cas9	17.04	17.33	18.42	17.5967	0.594101	65.3	64.34	66.18	65.2733	0.751413	0	0	0	0	0	10.19	10.86	7.94	9.66333	1.2489	0.6	0.6	0.4	0.533333	0.0942809	0.14	0.24	0.21	0.196667	0.0418994	6.88	6.1	7.23	6.73667	0.472323
	HiFi-Cas9 + Repair inhibitors	12.62	12.49	13.37	12.8267	0.387843	58.25	56.81	57.5	57.52	0.588048	0	0	0	0	0	16.96	18.53	16.96	17.4833	0.740105	2.3	2.5	2.5	2.43333	0.0942809	0.81	0.88	1.13	0.94	0.137356	8.94	8.66	8.79	8.79667	0.114407
	HiFi-Cas9 + ssODN	27.73	24.47	26.1	26.1	1.33089	38.65	38.49	38.04	38.3933	0.258242	18.29	17	18.35	17.88	0.622736	8.81	13.52	10.98	11.1033	1.92483	0.2	0.1	0.2	0.166667	0.0471405	0.34	0.17	0.23	0.246667	0.0703957	5.6	6.69	6.04	6.11	0.447735
	HiFi-Cas9 + Repair inhibitors + ssODN	16.03	17.2	15.91	16.38	0.581893	29.54	26.66	28.94	28.38	1.24064	28.88	29.79	29.79	29.4867	0.428978	16.46	17.25	16.26	16.6567	0.427421	1.3	1.5	1.4	1.4	0.0816497	0.46	0.81	0.48	0.583333	0.160485	7.34	6.69	7.3	7.11	0.297433
Supplementary Fig. 2g		Off-target Indels (%)
	Condition	Chr.1	Chr.13	Chr.19
	RNP	6.03	18.1	3.53
	RNP + Inhibitors	17.5	35.5	16.82
	RNP + ssODN	6.5	13.6	2.97
	RNP + Inhibitors + ssODN	15.04	28.5	9.8

## Sheet: Supp. Fig. 3
Supplementary Fig. 3b		Fig. 2a, 3a, suppl. Fig. 2a common loci
	Treatment condition\Loci #.	1	2	3	4	5	6	7	8	9	10	11	12	13	14	15	16	17	18	19	20	21	22	23	24	25	26	27	28	29	30	31	32	33	34	35	36	37	38	39	40	41	42	43	44	45	46	47	48
	ONT_WT	1	1	1	1	1	1	1	0	1	0	0	1	1	0	1	0	0	0	0	0	1	1	1	1	0	0	0	1	0	0	0	0	0	0	0	0	0	0	0	0	0	1	0	0	0	0	0	1
	ONT_WT_IN	1	1	1	1	1	1	1	1	1	1	1	1	1	1	1	1	1	1	1	1	1	1	1	1	1	1	1	1	1	1	1	1	1	1	1	1	1	1	1	1	1	1	1	1	1	1	1	1
	ONT_WT_ssODN	1	1	1	1	1	1	1	0	1	0	1	1	1	0	1	0	1	1	0	0	1	0	0	0	1	0	1	0	0	0	0	0	0	1	0	1	0	0	0	0	0	0	0	1	0	0	0	0
	ONT_WT_ssODN_IN	1	1	1	1	1	1	1	1	1	1	1	1	1	1	1	1	1	1	1	1	1	1	1	1	1	1	1	1	1	1	1	1	1	1	1	1	1	1	1	1	1	1	1	1	1	1	1	1
	ONT_HF	1	1	1	1	1	1	1	1	0	1	0	0	0	1	1	1	0	0	1	0	0	1	0	0	0	1	0	0	0	0	0	0	0	0	0	0	1	0	0	0	0	0	0	0	0	0	0	0
	ONT_HF_IN	1	1	1	1	1	1	1	0	1	0	0	0	0	0	1	0	0	0	0	1	0	0	0	1	0	1	1	1	1	1	0	0	1	0	1	1	0	0	0	0	0	0	1	0	1	0	0	0
	ONT_HF_ssODN	1	1	1	1	1	1	0	1	0	0	1	0	0	0	0	0	0	0	0	1	0	0	0	0	0	0	0	0	0	0	0	0	0	0	0	0	0	0	0	0	0	0	0	0	0	0	1	0
	ONT_HF_ssODN_IN	1	1	1	1	1	1	1	0	1	1	1	0	0	1	0	1	0	0	0	1	1	0	0	1	1	1	1	1	1	1	0	0	0	1	1	1	0	0	0	1	0	1	1	0	0	0	0	1
	OFT_WT	2	2	2	2	2	0	2	0	0	2	2	0	0	0	0	0	2	0	0	0	0	0	0	0	0	0	2	0	0	0	0	2	0	0	0	0	0	0	0	0	0	0	0	0	0	0	0	0
	OFT_WT_IN	2	2	2	2	2	2	2	2	2	2	2	2	2	2	2	2	2	2	2	2	2	2	2	2	2	2	2	2	2	2	2	2	2	2	2	0	2	2	2	2	2	2	2	2	2	0	2	0
	OFT_WT_ssODN	2	2	2	2	2	0	2	2	0	0	2	0	0	0	2	0	0	0	0	0	2	0	0	0	0	0	0	2	0	2	2	0	0	0	2	0	0	0	0	0	0	0	0	0	0	0	0	0
	OFT_WT_ssODN_IN	2	2	2	2	2	2	2	2	2	2	2	2	2	2	2	2	2	2	2	2	2	2	2	2	2	2	2	2	2	2	2	2	2	2	2	2	2	2	2	2	2	2	2	2	2	2	2	0
	OFT_HF	2	2	0	0	0	0	0	0	0	0	0	0	0	0	0	0	0	0	0	0	0	0	0	0	0	0	0	0	0	0	0	0	0	0	0	0	0	0	0	0	0	0	0	0	0	0	0	0
	OFT_HF_IN	2	2	0	2	2	0	0	0	0	0	0	0	0	0	0	0	0	0	0	0	0	0	0	0	0	0	2	0	0	0	0	0	2	0	0	0	0	0	0	0	0	0	0	0	0	0	0	0
	OFT_HF_ssODN	0	2	0	2	0	0	0	0	0	0	0	0	0	0	0	0	0	0	0	0	0	0	0	0	0	0	0	0	0	0	0	0	0	0	0	0	0	0	0	0	0	0	0	0	0	0	0	0
	OFT_HF_ssODN_IN	2	2	2	2	2	2	2	0	0	0	0	0	0	2	0	2	0	0	0	0	0	0	0	0	0	0	0	0	0	0	0	0	0	0	0	0	0	0	0	0	0	0	0	0	0	0	0	0
	D3_Cas9	3	3	3	3	3	3	3	3	3	0	3	0	3	0	3	0	0	0	0	0	0	0	0	3	0	0	3	0	0	0	0	0	0	0	0	0	3	0	0	0	0	0	0	3	0	0	0	0
	D3_Cas9_ART	3	3	3	3	3	3	3	3	3	3	3	3	3	0	3	3	0	3	0	0	3	3	0	0	3	0	0	0	0	0	3	0	0	0	0	0	0	0	0	0	0	3	0	0	0	0	0	0
	D3_Cas9_AZD	3	3	3	3	3	3	3	3	3	3	3	3	3	3	3	3	3	3	3	3	3	3	3	3	3	3	3	3	3	3	3	0	3	3	3	3	3	3	3	0	3	3	0	3	3	3	3	3
	D3_Cas9_ART_AZD	3	3	3	3	3	3	3	3	3	3	3	3	3	3	3	3	3	3	3	3	3	3	3	3	3	3	3	3	3	0	3	0	3	3	3	0	0	3	3	0	0	0	0	3	3	3	3	0
	D14_Cas9	4	4	4	4	4	4	4	0	0	0	0	0	0	0	0	0	0	0	0	0	0	0	0	0	4	0	0	0	0	0	0	0	0	0	0	0	0	0	0	0	0	0	0	4	0	0	0	4
	D14_Cas9_ART	4	4	4	4	4	4	4	4	4	0	4	4	0	4	0	0	0	0	0	0	4	4	0	0	4	0	0	0	0	0	4	0	0	0	0	0	0	0	0	0	0	0	0	4	0	0	0	0
	D14_Cas9_AZD	4	4	4	4	4	4	4	4	4	4	4	4	4	4	4	4	4	4	0	4	4	4	4	4	4	4	4	4	0	4	4	0	0	0	0	0	4	0	0	0	0	4	0	4	0	4	0	4
	D14_Cas9_ART_AZD	4	4	4	4	4	4	4	4	4	4	4	4	4	4	4	4	4	4	0	4	4	4	4	4	4	4	4	4	0	4	4	0	0	0	0	0	0	0	0	0	0	4	0	4	0	4	0	0
Supplementary Fig. 3d	Relative junction read frequency (%)
	Junction #.	RNP + ssODN	RNP + ssODN + IN
	1	29
	2	24.3
	3	19.3
	4	16.5
	5	10.9
	6		24.6
	7		14.9
	8		8.1
	9		7.5
	10		7.2
	11		7.1
	12		6.3
	13		6.3
	14		6.1
	15		6.1
	16		5.8
[truncated: 252 more columns]

## Sheet: Supp. Fig. 4
Supplementary Fig. 4a	Cas9 + ssODN
		OnT	1	2	3	4	5	6	7	8	9	10	11	12	13	14	15	16	17	18	19	20
	ONT		0.273811		0	0.031694	0	0	0	0	0	0	0	0.015249	0	0	0	0	0	0	0	0
	1				0	0	0.024732	0	0	0	0	0	0	0	0	0	0	0	0	0	0	0
	2
	3					0	0	0	0	0	0	0	0	0	0	0	0	0	0	0	0	0
	4						0	0	0	0	0	0	0	0	0	0	0	0	0	0	0	0
	5							0	0	0	0	0	0	0	0	0	0	0	0	0	0	0
	6								0	0	0	0	0	0	0	0	0	0	0	0	0	0
	7									0	0	0	0	0	0	0	0	0	0	0	0	0
	8										0	0	0	0	0	0.105367	0	0	0	0	0	0
	9											0	0	0	0	0	0	0	0	0	0	0
	10												0	0	0	0	0	0	0	0	0	0
	11													0	0	0	0	0	0	0	0	0
	12														0	0	0	0	0	0	0	0
	13															0.278786	0.173523	0	0	0	0	0
	14																0	0	0	0	0	0
	15																	0	0	0.138956	0	0
	16																		0	0	0	0
	17																			0	0	0
	18																				0	0
	19																					0
	20
	Cas9 + ssODN+TIEs
		OnT	1	2	3	4	5	6	7	8	9	10	11	12	13	14	15	16	17	18	19	20
	ONT		2.90072		0.626855	0.849436	0.04791	0.030236	0.306246	0.017274	0.019548	0.150079	0	0.127337	0.04618	0.059316	0.12415	0.109632	0.051858	0.074583	0	0.016227
	1				0.990774	1.20643	0.023616	0	0.149115	0.013385	0	0.383868	0	0	0.527159	0	0.064984	0.143611	0.181569	0	0.074772	0
	2
	3					0.83775	0	0	0.0831	0	0	0	0	0.014531	0	0	0	0	0.07019	0	0	0
	4						0	0	0.142159	0	0.086444	0.462222	0	0	0.107048	0	0	0	0	0	0	0
	5							0	0	0	0	0	0	0	0	0	0	0	0	0	0	0
	6								0	0.069429	0	0	0	0	0	0	0	0	0	0	0	0
	7									0	0	0	0.032121	0	0	0	0	0	0.030662	0	0.017273	0.02317
	8										0	0	0	0	0	0	0	0	0	0	0	0
	9											0.04562	0	0	0	0	0	0	0	0	0	0.013859
	10												0	0	0	0	0	0	0	0	0	0
	11													0	0	0	0	0	0	0	0	0
	12														0	0	0	0	0	0	0	0
	13															0	0	0.054675	0	0	0	0
	14																0	0	0	0	0	0
	15																	0	0.041097	0	0	0
	16																		0.065467	0	0	0.024015
	17																			0	0	0
	18																				0	0
	19																					0
	20

## Sheet: Supp. Fig. 5
Supplementary Fig. 5a	CAST-Seq hits (#.)									CAST-Seq Allele Frequency (%)
	Chromosome	Genomic co-ordinates Start	Genomic co-ordinates End	Cas9 Rep. 1	Cas9 Rep. 2	Cas9 + TIEs Rep. 1	Cas9 + TIEs Rep. 2	Classification		Cas9	Cas9 + TIEs
	chr2	72919045	72948163	2000	3277	5370	4560	OMT		1.74141	3.2769
	chr5	45355947	45363159	4	7	315	332	OMT		0.00363	0.21351
	chr15	43816939	43817638	1	0	162	91	OMT		0.00033	0.08349
	chr6	9118555	9118584	0	0	9	15	OMT		0	0.00792
	chr5	9227048	9227243	0	0	10	4	OMT		0	0.00462
	chr5	147451656	147453629	0	0	4	3	OMT		0	0.00231
	chr3	34001415	34001484	0	0	1	2	OMT		0	0.00099
	chr2	72911583	72916983	1	0	20	24	NBS		0.00033	0.01452
	chr2	11799434	11799449	0	0	18	9	NBS		0	0.00891
	chr2	72951311	72957110	9	0	10	23	NBS		0.00297	0.01089
	chr2	72959941	72963111	0	0	17	2	NBS		0	0.00627
	chr2	72904082	72909113	0	3	8	5	NBS		0.00099	0.00429
	chr2	72967685	72968060	0	0	4	2	NBS		0	0.00198
	chr1	28176748	28176764	0	0	1	5	NBS		0	0.00198
	chr11	93721961	93721966	0	0	5	1	NBS		0	0.00198
	chr2	72972165	72974739	0	0	4	1	NBS		0	0.00165
	chr19	27915570	27915570	0	0	3	1	NBS		0	0.00132
	chr2	118004883	118004884	0	0	1	2	NBS		0	0.00099
	chr2	123546210	123546210	0	0	1	1	NBS		0	0.00066
	chr1	193360197	193360204	5	1	0	0	NBS		0.00198	0
Supplementary Fig. 5b		Condition	Total Sites	Total Hits	On-Target Hits	OMT sites	OMT sig hits	HMT sites	HMT sig hits	NBS sites	NBS sig hits	OMT sites	HMT sites	NBS sites
	EMX1	WT_hits	6	2020	2000	2	5	0	0	3	15	2	0	1
	EMX1	WT_dup_hits	4	3288	3277	1	7	0	0	2	4
	EMX1	WT_IN_hits	19	5963	5370	6	501	0	0	12	92	7	0	12
	EMX1	WT_IN_dup_hits	19	5083	4560	6	447	0	0	12	76
Supplementary Fig. 5c		Relative translocation frequency (%)
		Chr5_1	Chr15_1	Chr2_1	Chr2_2	Chr6	Chr2_3	Chr2_4	Chr5_2	Chr2_5	Chr5_3	Chr2_6	Chr1_1	Chr11	Chr2_7	Chr19	Chr3	Chr2_8	Chr2_9	Chr1_2	Chr15_2
	Cas9	35.484	3.226	3.226	0	0	29.032	0	0	9.677	0	0	0	0	0	0	0	0	0	19.355	1.167
	Cas9 + IN	57.975	22.67	3.943	2.419	2.151	2.957	1.703	1.254	1.165	0.627	0.538	0.538	0.538	0.448	0.358	0.269	0.269	0.179	0	0.397
Supplementary Fig. 5e		Translocations to 5' (%)					Translocations to 3' (%)
		Rep.1	Rep.2	Rep.3	Avg.	Std dev.	Rep.1	Rep.2	Rep.3	Avg.	Std dev.
	Cas9	0.03	0.05	0.09	0.0566667	0.0249444	0.08	0.1	0.02	0.0666667	0.0339935
	Cas9 + TIEs	0.58	0.5	0.6	0.56	0.0432049	0.81	0.91	0.92	0.88	0.0496655
Supplementary Fig. 5f		NGS Indels (%)
		UT	Cas9	Cas9 + TIEs
	ONT	0	78	73
	Chr 5	0.12	11.3	24.24
	Chr 15	0.07	0.85	2.95
	Chr 6	0.05	0.13	0.37
Supplementary Fig. 5h		Relative translocation frequency (%)
		chr2	chr5	chrX	chrX	chr7	chrX	chr19	chr14	chrX	chrX	chrX	chrX	chrX	chr22	chr7	chr5	chrX	chrX	chrX	chrX	chrX	chr2	chr2	chrX	chr2	chrX	chrX
	Cas9	40	7.5	0	21.3	0	11.3	0	0	8.8	1.3	0	0	1.3	0	0	0	5	0	0	0	0	1.3	0	2.5	0	0	0
	Cas9 + IN	62.9	24.4	7	1.4	1.2	0	0.3	0.5	0.2	0.1	0.3	0.1	0	0.3	0.2	0.3	0	0	0.1	0	0.1	0.2	0.2	0	0	0	0
	HiFi-Cas9	0	0	2	6.1	0	30.6	0	0	0	0	6.1	22.4	0	0	0	0	6.1	4.1	0	4.1	6.1	0	0	0	8.2	0	4.1
	HiFi-Cas9 + IN	0	0.4	46.6	20.3	5.2	0	5.6	1.2	1.2	4	1.6	0.4	4	1.2	1.2	0	0.4	2	1.2	2	0.4	0	0	0.4	0	0.8	0

[truncated: 1 more sheets: Supp. Fig. 6]
