# Supplementary material for: DNA-PKcs inhibitor AZD7648 reveals sgRNA cross-contaminants and enhanced sensitivity of genome engineering off-target activity in HSPCs
Source: Nucleic Acids Res. 2026 Apr 20;54(7):gkag318. doi: 10.1093/nar/gkag318 (PMC13092968; doi:10.1093/nar/gkag318)
Supplement: gkag318_Supplemental_Files [file gkag318_supplemental_files.zip › Supplementary_information 2.xlsx]

## Sheet: Table S1 Primer and probes
Table S1 Primer and probes
	WAS
	Assay	Primer/Probe	Identifier	Sequence (5' > 3')	Flurophore	Amplicon length (bp)
	Sequencing	Primers	WAS Seq Fwd	TCAGGCTACCTAGGTGCTTTAG		691
			WAS Seq Rev	CTGGGAAGGGTGGATTATGAC
	CAST-Seq	Primers	Bait	TCCAAGCATCTCAAAGAGTC		N/A
			Decoy	GCAGGGTAAGAAGAGGAAC
			Nested	GACTGGAGTTCAGACGTGTGCTCTTCCGATCTGGAGGGTATGTTCTGCTGAACC
			Linker positive	GTAATACGACTCACTATAGGGCTCCGCTTAAGGGACT
			Linker negative	P-GTCCCTTAAGCGGAGC-NH2
	Large deletion sequencing	Primers	WAS Long-read Seq Fwd	GCCAGTAGTGCTTACTTTGTGG		5107
			WAS Long-read Seq Rev	CCTCATGCTTTATCATTCACTGGC
	Short flanking	Primers	WAS 5' Short Flanking Fwd	TTCCTGTTCCCTTGCTGCTC		72
			WAS 5' Short Flanking Rev	GTCTTCTCTGGCGAGGCTC
			WAS 3' Short Flanking Fwd	GAGGAGCACCAGCGGTTC		73
			WAS 3' Short Flanking Rev	TCAAAGAGTCGCTGGTTCTCG
		Probes	WAS 5' Short Flanking Probe	CGGAAGTTCCTCTTCTTACCCTGCACCC	FAM	N/A
			WAS 3' Short Flanking Probe	CAGAACATACCCTCCACCCTCCTCCAG	HEX
	Long flanking	Primers	WAS 5' Long Flanking Fwd	CACATGCACACCATGGAATG		124
			WAS 5' Long Flanking Rev	TGTGAGTGCATGGTCTCG
			WAS 3' Long Flanking Fwd	TATGGCTCCCAGACTATACC		112
			WAS 3' Long Flanking Rev	AGCAGGGTGTCTGGATTTG
		Probes	WAS 5' Long Flanking Probe	TCACAGCAACAGCCAAGAGTGAAG	FAM	N/A
			WAS 3' Long Flanking Probe	CCACACCCTTAGACACCAACTCTC	HEX
	Chr. X OFT NGS	Primers	ChrX_OFT_Fwd	GGAAAGCCTGGAAGTGAATGATATG		400
			ChrX_OFT_Rev	CATCTTACCTTGTCCAACCTTCTATG
	Chr. 7 OFT NGS	Primers	Chr7_OFT_Fwd	GGAAGGAGAAGCTGGAGTCA		433
			Chr7_OFT_Rev	CAGAGACAGCCAAGGAGCTA
	Chr. 14 OFT NGS	Primers	Chr14_OFT_Fwd	CCTGATCCTCTTGTCCCACA		433
			Chr14_OFT_Rev	AGAGGGTTTTGGTGGCAATG
	Chr. 19 OFT NGS	Primers	Chr19_OFT_Fwd	CAGGTTCTGGGAGAGGGTAG		381
			Chr19_OFT_Rev	CGAGCTGGGACCACCTTATA
	EMX1
	Assay	Primer/Probe	Identifier	Sequence (5' > 3')	Flurophore	Amplicon length (bp)
	Chr. 5 OFT	Primers	EMX1_OFT_Ch5_Fwd	TGCAAGCAAGCTTTTCCTGA		448
			EMX1_OFT_Ch5_Rev	AGGACAGCTTCTTATCCCTGT
	Chr. 15 OFT	Primers	EMX1_OFT_Ch15_Fwd	TTCCTCAGGCTCTGCTTCTT		350
			EMX1_OFT_Ch15_Rev	TGGCTTTCACAAGGATGCAG
	Chr. 6 OFT	Primers	EMX1_OFT_Ch6_Fwd	AATGCCAGTTCTGGGTTGTG		352
			EMX1_OFT_Ch6_Rev	GTCAACAAAGCCAGCCTCAT
	Sequencing	Primers	EMX1 Seq Fwd	CTGCCGGCTTCCAGAG		689
			EMX1 Seq Rev	AGCCAGCCCATTGCTTG
	Large deletion sequencing	Primers	EMX1_5kb_Seq_Fwd	GGCTATGGGCTTGGAAATGAGG		4700
			EMX1_5kb_Seq_Rev	GATGACTCTTCCTCCCACC
	CCR5
	Assay	Primer/Probe	Identifier	Sequence (5' > 3')	Flurophore	Amplicon length (bp)
	Edge	Primers	CCR5 Edge & 5' Flanking Fwd	AGGGCAACTAAATACATTCTAGGAC		271
			CCR5 Edge Rev	TAGATGTCAGTCATGCTCTTCAG
		Probes	CCR5 Edge Cleavage Probe	CAGCCCGCCTCCTGCCTC	FAM	N/A
			CCR5 Edge Distal & 5' Flanking Probe	ATGCACAGGGTGGAACAAGATGGATTATC	HEX
	Flanking	Primers	CCR5 Edge & 5' Flanking Fwd	AGGGCAACTAAATACATTCTAGGAC		127
			CCR5 5' Flanking Rev	CAGGGCTCCGATGTATAATAATTG
			CCR5 3' Flanking Fwd	CTTTGGTTTTGTGGGCAAC		81
			CCR5 3' Flanking Rev	AGGTAGATGTCAGTCATGCT
		Probes	CCR5 3' Flanking Probe	CTGGTCATCCTCATCCTGATAAACTGC	FAM	N/A
			CCR5 Edge Distal & 5' Flanking Probe	ATGCACAGGGTGGAACAAGATGGATTATC	HEX
	Long flanking	Primers	CCR5 5' Long Flanking Fwd	GTTGTGTCTAAGTCTGGTTCTC		137
			CCR5 5' Long Flanking Rev	ACTAACTGTGCCATGAAACTG
			CCR5 3' Long Flanking Fwd	CACTGACTTAGAACCAGGCG		148
			CCR5 3' Long Flanking Rev	CTTCTACAGCCAAGCTTGC
		Probes	CCR5 5' Long Flanking Probe	CCTCCAGACAAGAGGGAAGCCT	FAM	N/A
			CCR5 3' Long Flanking Probe	CTTGTGGCCTGGGAGAGCTGG	HEX
	Highly multiplexed translocation (Fwd)	Primers	chr13_1_CCR5ovl2_aln2_Fwd	AAGTGCCAGAATCTGACCT		N/A
			chr22_1_CCR5ovl2_aln3_Fwd	CAGTCCTCTCCTCCCG
			chr1_CCR5ovl2_aln4_Fwd	GCCAAGAGACGACTCAA
			chr19_1_CCR5ovl2_aln5_Fwd	GTGATGCACTTGAGGACA
			chr3_1_CCR5ovl2_aln6_Fwd	TGGGTGACAGTGAGACT
			chr11_CCR5ovl2_aln7_Fwd	GGCTGACATGTGAGGAGA
			chr22_2_CCR5ovl2_aln8_Fwd	GTCCAAATGTTGGCTAGCA
			chr3_2_CCR5ovl2_aln9_Fwd	TTCTGTGCCACATGCTCT
			chr19_2CCR5ovl2_aln10_Fwd	GATTCTAAGTGGTTTATGTGGACT
			chr6_CCR5ovl2_aln11_Fwd	AGCCACCATCTTGTTTCT
			chr3_3_CCR5ovl2_aln12_Fwd	CAAGGTGCTTATCCCCATC
			chr3_4_CCR5ovl2_aln13_Fwd	TTGGCAATGGTGATTCGTAT
			chr10_CCR5ovl2_aln14_Fwd	TGTTCCACAGTCACCATCT
			chr5_CCR5ovl2_aln15_Fwd	TTCACAGTCACCTTGGGA
			chr7_CCR5ovl2_aln16_Fwd	GTGGATTCTGGGTTAAGCAT
			chr12_CCR5ovl2_aln17_Fwd	CCACTCAGGTACTTTCCCT
			chr18_CCR5ovl2_aln18_Fwd	GGCAGTGAGAATGCTGTG
			chr19_3_CCR5ovl2_aln19_Fwd	CCTTCTGAGAGCCTGAGA
			chr2_CCR5ovl2_aln20_Fwd	CCAGGCTGTGAAATCTGAC
			chr15_CCR5ovl2_aln21_Fwd	CAAACGACCAGTGATACTAAGAC
	Highly multiplexed translocation (Rev)	Primers	chr13_1_CCR5ovl2_aln2_Rev	GGTGTAATGGAACCATTCCT		N/A
			chr22_1_CCR5ovl2_aln3_Rev	AGGACCCTAACCTGCCT
			chr1_CCR5ovl2_aln4_Rev	TTCATGCAAACAGCTGGA
			chr19_1_CCR5ovl2_aln5_Rev	TGAAGCATCTTTTCCTGCC
			chr3_1_CCR5ovl2_aln6_Rev	GCTTCCCAGTGCTCATA
			chr11_CCR5ovl2_aln7_Rev	TGGATGTGCCTGTGGAG
			chr22_2_CCR5ovl2_aln8_Rev	AGCTGAGGAAAGCAGAACA
			chr3_2_CCR5ovl2_aln9_Rev	GACCTCTTCCTCAGGGTTATT
			chr19_2CCR5ovl2_aln10_Rev	CACACACAACCTCAGTTATTAAA
			chr6_CCR5ovl2_aln11_Rev	CTGATAGCAACCCTCCCT
			chr3_3_CCR5ovl2_aln12_Rev	CGAGAAGGTCCCAAGG
			chr3_4_CCR5ovl2_aln13_Rev	CCCCTTCAATGTTTGACTCC
			chr10_CCR5ovl2_aln14_Rev	AGCTGTTCATGTTCAGAGGT
			chr5_CCR5ovl2_aln15_Rev	TCCTTCTGTAGAGGCGG
			chr7_CCR5ovl2_aln16_Rev	CACATCAGGTGCTCAAACATT
			chr12_CCR5ovl2_aln17_Rev	CTTGCAGAATGGATTAGCGG
			chr18_CCR5ovl2_aln18_Rev	TTGGCCTCCTGAAATGC
			chr19_3_CCR5ovl2_aln19_Rev	TGATGGCCGAGAAAAAGG
			chr2_CCR5ovl2_aln20_Rev	CTTCTTCCCTGCCTCTCA
			chr15_CCR5ovl2_aln21_Rev	GGGACATTGAAATGGATGTTCT
	Sequencing	Primers	CCR5 Seq Fwd	GTGGACAGGGAAGCTAGC		414
			CCR5 Seq Rev	GCAGGTAGATGTCAGTCATGC
	Long-read sequencing	Primers	CCR5 Long-read Seq Fwd	GACACAGGGTTAATGTGAAGTCC		5045
			CCR5 Long-read Seq Rev	GCTTCCCTCACCTCTATGG
	On-target CAST-Seq	Primers	Bait	AGGTAGATGTCAGTCATGCT		N/A
			Decoy	AGGGCTCCGATGTATAATAATTG
			Nested	GACTGGAGTTCAGACGTGTGCTCTTCCGATCTGCTCTTCAGCCTTTTGCAGTTTATCAG
			Linker positive	GTAATACGACTCACTATAGGGCTCCGCTTAAGGGACT
			Linker negative	P-GTCCCTTAAGCGGAGC-NH2
	Chr.13 Off-target CAST-Seq	Primers	Bait	GTTTGGGACCTATAAATCAGTPG		N/A
			Decoy	TTAGAGAGAGATTCACCTCAC
			Nested	GACTGGAGTTCAGACGTGTGCTCTTCCGATCGGTGTAATGGAACCATTCCTGTCTC
			Linker positive	GTAATACGACTCACTATAGGGCTCCGCTTAAGGGACT
			Linker negative	P-GTCCCTTAAGCGGAGC-NH2
	CCR5 Off-Targets
	Assay	Primer/Probe	Identifier	Sequence (5' > 3')	Flurophore	Amplicon length (bp)
	Flanking
	Chr. 1 Off-target	Primers	Chr1 OFT 5' Flanking Fwd	ACTACTAACAAATGCACAGACAGG		137
			Chr1 OFT 5' Flanking Rev	GATCGCTTATTTCGCAGCTC
			Chr1 OFT 3' Flanking Fwd	CTCCAGCTGTTTGCATGAATC		176
			Chr1 OFT3' Flanking Rev	ACTTCTCCCGGAATTCACAG
		Probes	Chr1 OFT 5' Flanking Probe	ACCCAGTTGAAAAGACCCAGTTGC	FAM	N/A
			Chr1 OFT 3' Flanking Probe	CCTCCTCAGGCACTAGAGCTTCC	HEX
	Chr. 13 Off-target	Primers	Chr13 OFT 5' Flanking Fwd	CCCACCAACAACAAAGTGA		132
			Chr13 OFT 5' Flanking Rev	CAGATTCTGGCACTTGCTC
			Chr13 OFT 3' Flanking Fwd	TTATAGGTCCCAAACTGCCAC		123
			Chr13 OFT 3' Flanking Rev	TGTTATCCTTCACCATCCACTC
		Probes	Chr13 OFT 5' Flanking Probe	AGTGCCAGTATTTTCATCCTATGTGCCA	FAM	N/A
			Chr13 OFT 3' Flanking Probe	CATCAGAGGGATCAGTCTAGGGACTAC	HEX
	Chr. 19 Off-target	Primers	Chr19 OFT 5' Flanking Fwd	ACGTGTCGAGGAAGTTTGTC		130
			Chr19 OFT 5' Flanking Rev	CAGAAACAGACTGCCTCCT
			Chr19 OFT 3' Flanking Fwd	CTGGCAGGAAAAGATGCTTC		145
			Chr19 OFT 3' Flanking Rev	GGAGTCAAAGTCATGCACAG
		Probes	Chr19 OFT 5' Flanking Probe	CCCACGGAAGACAGGCAGGT	FAM	N/A
			Chr19 OFT 3' Flanking Probe	CGCAGTGATGGGCAAAGGCTA	HEX
	References
	Assay	Primer/Probe	Identifier	Sequence (5' > 3')	Flurophore	Amplicon length (bp)
	Ref 1/ DNA Integrity	Primers	SPIDR 5' Fwd	ACTTTGCAAAATGTGGAGACCA		99
			SPIDR 5' Rev	AGACAGATGGTTCAAGCGTG
			SPIDR 3' Fwd	AAGGAGACTGCAGGCTAC		97
			SPIDR 3' Rev	GTTGGTGACTGCTGGATTAAG
		Probes	SPIDR 5' Probe	TGCAGATAGCACTCTTCACCTGGAGA	FAM	N/A
			SPIDR 3' Probe	CAGGGAGGGAAGATCCGGAC	HEX
	SCRIBE-Seq
	Assay	Primer/Probe	Identifier	Sequence (5' > 3')	Flurophore	Amplicon length (bp)
	sgRNA cDNA synthesis/sequencing	Primers	sgRNA_scaffold_rev	ACCGACTCGGTGCCAC		N/A
			TSO_linker	GACTGGAGTTCAGACGTGTGCTCTTCCGATCTrGrGrG
			sgRNA_scaffold_linker	ACACTCTACACTCTTTCCCTACACGACGCTCTTCCGATCTCAAGTTGATAACGGACTAGCC
	"P" denotes phosphate modification
	"NH2" denotes primary amine modification
	"r" denotes an RNA base

## Sheet: Table S2 sgRNA sequences
Table S2 sgRNA sequences
	sgRNA Target	sgRNA Sequence 5' >3'	Target location (Human; GRCh38/hg38)	Chromosome Arm
	WAS	GCAGAAAGCACCAUGAGUGG	chrX:48,683,842-48,683,861	p Arm 11.23
	EMX1	GAGUCCGAGCAGAAGAAGAA	chr2:72,933,853-72,933,872	p Arm 13.2
	CCR5	GUGAGUAGAGCGGAGGCAGG	chr3:46,372,998-46,373,017	p Arm 21.31

## Sheet: Table S3 Donor sequence
Table S3 Donor sequences
	CCR5 ssODN	TTATTATACATCGGAGCCCTGCCAAAAAATCAATGTGAAGCAAATCGCAGCCCGCCTCCTGTTTAATTGAGTTGCAATTGGTTAATAACGGTATGCCTCCGCTCTACTCACTGGTGTTCATCTTTGGTTTTGTGGGCAACATGCTGGTCATCCT
	*Blue: LHA, Green: custom sequences, Orange: RHA

## Sheet: Table S4 PCR conditions
Table S4 PCR conditions
	Short ddPCR
	PCR Cycling Conditions	Temp. (°C)	Time	Cycles
	Int. Denaturation	95	10 min	1
	Denaturation	95	45 sec	40
	Annealing	54	45 sec
	Extension	72	1 min	1
	Final Extension	72	10 sec	1
	Hold	4	-	-
	Sequencing library ddPCR
	PCR Cycling Conditions	Temp. (°C)	Time	Cycles
	Int. Denaturation	95	10 min	1
	Denaturation	94	30 sec	40
	Annealing/Extension	60	1 min
	Enzyme deactivation	98	10 sec	1
	Hold	4	-	-
	Sequencing
	PCR Cycling Conditions	Temp. (°C)	Time	Cycles
	Int. Denaturation	98	5 m	1
	Denaturation	98	20 s	40
	Annealing	Various	20 s
	Extension	72	60 s
	Final Extension	72	1 m	1
	Hold	4	-	-
	Large deletion sequencing
	PCR Cycling Conditions	Temp. (°C)	Time	Cycles
	Int. Denaturation	98	5 m	1
	Denaturation	98	45s	40
	Annealing	Various	45s
	Extension	72	6m
	Final Extension	72	1m	1
	Hold	4	-	-
	CAST-Seq (PCR1)
	PCR Cycling Conditions	Temp. (°C)	Time	Cycles
	Int. Denaturation	96°C	5 min	1
	Denaturation	95°C	15 sec	20
	Annealing	63°C	20 sec
	Extension	72°C	20 sec
	Final Extension	72°C	2 min	1
	Hold	4	-	-
	CAST-Seq (PCR2)
	PCR Cycling Conditions	Temp. (°C)	Time	Cycles
	Int. Denaturation	96°C	5 min	1
	Denaturation	95°C	15 sec	20
	Annealing	68°C	20 sec
	Extension	72°C	20 sec
	Final Extension	72°C	2 min	1
	Hold	4	-	-
	NGS Barcoding
	PCR Cycling Conditions	Temp. (°C)	Time (s)	Cycles
	Int. Denaturation	98	30sec	1
	Denaturation	98	10sec	7
	Annealing	65	75sec
	Extension	-	-	-
	Final Extension	65	5min	1
	Hold	4	-	-
	sgRNA sequencing nested PCR
	PCR Cycling Conditions	Temp. (°C)	Time (s)	Cycles
	Int. Denaturation	98	45sec	1
	Denaturation	98	10sec	10
	Annealing	69	15sec
	Extension	72	30sec
	Final Extension	72	30sec	1
	Hold	4	-	-

## Sheet: Table S5 Materials
Table S5 Materials
	Protocol	Equipment	Company	Cat no.
	Cell culture	Countess™ Cell Counting Chamber Slides	Invitrogen™	C10228
		Countess™ 3 Automated Cell Counter	Invitrogen™	AMQAX2000
		FBS, Qualified, HI	Gibco	26140079
		Penicillin/Streptomycin	Gibco	15140122
		Phosphate Buffered Saline (PBS)	Gibco	14190144
		Trypan Blue Solution, 0.4%	Gibco	5250061
		Human CD34 MicroBead Kit	Miltenyi Bioscience	130-046-702
		StemSpan SFEM Hematopoietic Cell Culture Medium	Stemcell Technologies	9655
		Recombinant Human TPO	Peprotech	300-18
		Recombinant Human SCF	Peprotech	300-07
		Recombinant Human Flt3-Ligand	Peprotech	300-19
		Recombinant Human IL-3	Peprotech	200-03
	Editing	Alt-R™ S.p. Cas9 Nuclease V3, 100µg	IDT	1081058
		SF Cell Line 4D-Nucleofector™ Core Unit	Lonza	AAF-1002B
		SF Cell Line 4D-Nucleofector™ X Unit	Lonza	AAF-1002X
		SF Cell Line 4D-Nucleofector™ X Unit	Lonza	AAF-1002X
		P3 Primary Cell 96-well Nucleofector™ Kit	Lonza	V4SP-3096
		P3 Primary Cells	Lonza	V4XP-9096
	DNA extraction	Monarch® Genomic DNA Purification Kit	New England Biolabs	T3010S
		Monarch® HMW DNA Extraction Kit for Cells & Blood	New England Biolabs	T3050L
		Monarch® PCR& DNA Cleanup Kit	New England Biolabs	T130L
		DraI & rCursmart buffer	New England Biolabs	R0129S
		Nanodrop™ OneC	Thermo Scientific™	ND-ONE-W
	ddPCR	QX600 Droplet Digital PCR (ddPCR) System	Bio-Rad	12013328
		Auto Droplet Generator	Bio-Rad	1864002
		PX1™ PCR Plate Sealer	Bio-Rad	1814000
		C1000 Touch™ Thermocycler	Bio-Rad	1851197
		QX600 Droplet Reader	Bio-Rad	1864003
		ddPCR™ Mastermix	Bio-Rad	12005909
		ddpCR™ 96-Well Plates	Bio-Rad	12001925
		Droplet Generation Oil for Probes	Bio-Rad	1863005
		PCR Plate Heat Seal, foil, pierceable	Bio-Rad	1814040
		QX Manager	Bio-Rad	V 2.3
		PrimeTime Probes	IDT	N/A
		ddPCR™ Library Quantification Kit for Illumina TruSeq	Bio-Rad	1863040
	PCR	Q5® reaction buffer	New England BioLabs	B9027S
		Deoxynucleotide (dNTP) Solution Mix	New England BioLabs	N0447S
		Q5® Hot Start High-Fidelity DNA Polymerase	New England BioLabs	M0493L
		NEBNext® High-Fidelity 2X PCR Master Mix	New England BioLabs	M0541S
		Mastercycler® X50s	Eppendorf AG	6311JI114169
		Monarch® PCR & DNA Cleanup Kit (5µg)	New England BioLabs	T1030L
	cDNA synthesis	Deoxynucleotide (dNTP) Solution Mix	New England BioLabs	N0447S
		Template Switching RT Enzyme Mix	New England BioLabs	M0466S
	Gel electrophoresis	Gel Loading Dye Purple (6X), no SDS	New England BioLabs	B7025S
		SYBR™ Safe DNA Gel Stain	Invitrogen™ - Thermo Fisher Scientific	S33102
		Quick-Load® Purple 1kb Plus DNA Ladder	New England BioLabs	N0550S
		Tris Acetate EDTA	Severn Biotech LTD.	20-6001-50
		UltraPure™ Agarose	Invitrogen™ - Thermo Fisher Scientific	16500-500
	Gel imaging	ChemiDoc MP Imaging System	Bio-Rad	12003154
	Gel extraction	Monarch® DNA Gel Extraction Kit	New England BioLabs	T1020S
	Sequencing	TubeSeq	Eurofins Genomics	N/A
	T7EI assay	EnGen T7 Endonuclease 1	New England Biolabs	M0302S
		NEBuffer™ 2	New England Biolabs	B7002S
	Repair inhibitors	AZD7648	MedChemExpress	HY-111783
		ART558	MedChemExpress	HY-141520
		Dimethyl sulfoxide (DMSO)	Sigma-Aldrich	900185
	CAST-Seq	NEBNext Ultra II FS DNA Library Prep Kit	New England Biolabs	E7805S
		NEBNext® Multiplex Oligos for Illumina® (96 Unique Dual Index Primer Pairs)	New England Biolabs	E6440S
		AMPure XP Bead-Based Reagent	Beckman Coulter	A63881
		Monarch® PCR& DNA Cleanup Kit	New England Biolabs	T130L
		UltraPure™ 1M Tris-HCI, pH 8.0	Invitrogen	15568025
		Sodium chloride	Sigma-Aldrich	S3014-5KG
	NGS	MiSeq Reagent Kit v3 (600-cycle)	Illumina	MS-102-3003
		NextSeq system	Illumina	N/A
		PhiX Control v3	Illumina	FC-110-3001
		Fragment analyzer	Agilent	N/A
		Qubit 4 Fluorometer	Life Technologies	N/A
		Sodium hydroxide	Sigma-Aldrich	S2770
	Large deletion	NEBNext Ultra II FS DNA Library Prep Kit	New England Biolabs	E7805S
		NEBNext® Multiplex Oligos for Illumina® (96 Unique Dual Index Primer Pairs)	New England Biolabs	E6440S
		AMPure XP Bead-Based Reagent	Beckman Coulter	A63881
	Software	GraphPad Prism	GraphPad Software	V8.1
		ICE Analysis	Synthego	V3.0
		CAST-Seq	Github	https://github.com/AG-Boerries/CAST-Seq
		Galaxy genome browser	Galaxy	version 24.0.rc1
